# Supplementary material for: Transcriptomic Characterization Reveals Attributes of High Influenza Virus Productivity in MDCK Cells
Source: Viruses. 2021 Nov 1;13(11):2200. doi: 10.3390/v13112200 (PMC8620111; doi:10.3390/v13112200)
Supplement: Supplementary file 1 [file viruses-13-02200-s001.zip]

Archive with 3 entries (2 files):
- supplementary correct/
- supplementary correct/Supplementary File 2 Table S6 (1).xlsx
- supplementary correct/viruses-1391821-supplementary-for authors-QYedited (1).pdf
