# Supplementary material for: Transcriptomic Characterization Reveals Attributes of High Influenza Virus Productivity in MDCK Cells
Source: Viruses. 2021 Nov 1;13(11):2200. doi: 10.3390/v13112200 (PMC8620111; doi:10.3390/v13112200)
Supplement: Supplementary file 1 [file viruses-13-02200-s001.zip › supplementary correct/Supplementary File 2 Table S6 (1).xlsx]

## Sheet: NormalizedCounts
	P-0_1	P-0_2	P-0_3	P-8_1	P-8_2	P-8_3	H1-0_1	H1-0_2	H1-0_3	H1-8_1	H1-8_2	H1-8_3	H1-16_1	H1-16_2	H1-16_3
ENPP1	9.39228	19.3633	14.0536	5.18339	8.62487	8.42087	0	0	0	0	0	0	0	1.16784	0
LOC102151484	0	0	0	0	0	0	0	0	0	0	0	0	0	2.33568	1.38871
LOC100685702	2.16745	5.28091	4.91874	0.863898	1.91664	3.60894	2.00488	0	4.57784	1.08477	3.07095	0	2.55853	4.67137	1.38871
LOC100685782	0	0	0	0	0	0	0	0	0	0	0	0	0	0	0
PARD6G	5.05738	3.52061	7.02678	28.5086	18.2081	22.8566	5.0122	3.8832	6.40897	35.7974	28.6622	24.5974	57.567	59.5599	38.8838
ADNP2	785.339	829.103	786.999	495.878	533.783	577.431	765.864	771.203	872.536	464.282	499.541	461.495	564.156	511.515	573.535
LOC100685536	0	0	2.10803	1.7278	0	1.20298	0	0	0	1.08477	1.02365	3.51392	1.27927	7.00705	16.6645
RBFA	1250.62	1133.64	1075.8	1507.5	1613.81	1531.4	1415.44	1461.64	1236.93	1796.38	1780.13	1864.72	2170.91	2063.58	2189.99
LOC102154355	5.05738	6.16107	7.02678	23.3253	17.2497	13.2328	5.0122	3.8832	3.66227	10.8477	17.4021	24.5974	44.7743	61.8956	38.8838
TXNL4A	637.953	636.35	616.248	1297.58	1309.06	1432.75	803.957	806.152	587.794	1641.26	1568.23	1682	2307.8	2160.51	2462.17
HSBP1L1	185.678	174.27	148.968	243.619	215.622	221.349	203.495	166.201	163.887	205.022	209.848	209.664	152.233	189.19	184.698
LOC111091658	5.05738	12.3221	9.83749	16.4141	10.5415	7.21789	10.0244	6.98976	4.57784	8.67817	10.2365	17.5696	24.3061	29.196	23.608
LOC111091673	0	1.7603	0.702678	1.7278	0.958319	0	1.00244	3.10656	0	4.33908	2.0473	2.34261	3.8378	19.8533	8.33223
PQLC1	513.685	587.061	534.035	583.995	629.615	556.98	481.171	513.359	498.069	404.619	440.17	466.18	518.103	460.13	462.439
LOC106559849	16.6171	14.9626	15.4589	25.053	31.6245	33.6835	24.0586	21.7459	24.7203	40.1365	44.017	36.3105	46.0536	45.5458	55.5482
KCNG2	3.61242	0.880152	2.10803	36.2837	9.58319	8.42087	2.00488	0	1.83113	22.7802	35.8278	18.7409	21.7475	25.6925	26.3854
CTDP1	913.219	910.957	854.456	642.74	682.323	589.461	886.157	928.084	1008.04	629.167	652.065	662.959	534.733	453.123	483.269
LOC111091841	0	0	0	0.863898	0	0	0	0	0	0	2.0473	1.17131	0	2.33568	8.33223
LOC111090558	0	0	0	1.7278	7.66655	9.62385	0	0	0	1.08477	3.07095	4.68523	12.7927	5.83921	2.77741
NFATC1	209.52	192.753	189.723	203.016	176.331	168.417	154.376	186.394	177.62	188.75	203.706	174.525	232.826	251.086	191.641
LOC111091898	2.16745	1.7603	2.10803	12.0946	4.79159	3.60894	2.00488	3.10656	0	11.9325	7.16555	8.19915	15.3512	16.3498	18.0532
ATP9B	411.815	430.394	434.958	209.063	298.995	205.71	392.956	382.883	386.369	193.089	178.115	160.469	186.773	154.155	181.92
SALL3	0	0	0	0	0	0	0	0	0	1.08477	0	0	2.55853	3.50353	0
LOC111091992	0	0	0	0	0	0	0	0	0	0	0	0	0	0	0
LOC111092007	0	0	0	0	0	0	0	0	0	0	0	0	0	0	0
LOC111092029	0	0	0	0	0	0	0	0	0	0	0	0	0	0	0
LOC102155992	0	0	0	0	0	0	0	0	0	0	0	0	0	0	0
LOC111090560	0	0	0	0	0	0	0	0	0	0	0	0	0	0	0
LOC111092037	0	0	0	0	0	0	0	0	0	0	0	0	0	0	0
LOC111092046	0	0	0	0	0	0	0	0	0	0	0	0	0	0	0
LOC111092121	0	0	0	0	0	0	0	0	0	0	0	0	0	0	0
LOC111090561	0	0	0	0	0	0	0	0	0	0	0	0	0	0	0
LOC111090563	0	0	0	0	0	0	0	0	0	0	0	0	0	0	0
LOC111092137	0	0	0	0	0	0	0	0	0	0	0	0	0	0	0
LOC111099015	0	0	0	0	0	0	0	0	0	0	0	0	0	0	0
GALR1	0	0	0	0	0	0	0	0	0	0	1.02365	0	0	0	0
LOC106559928	0	0	0	0.863898	0.958319	1.20298	0	0	0	0	2.0473	0	0	0	1.38871
MBP	156.056	190.993	176.372	357.654	285.579	277.889	149.364	165.424	162.055	354.72	348.041	339.679	240.502	279.114	266.631
ZNF236	598.216	630.189	615.546	552.031	463.826	553.371	391.954	450.451	605.19	637.845	608.048	585.653	743.254	763.768	730.459
LOC111092339	1.44497	2.64046	2.10803	5.18339	1.91664	3.60894	1.00244	1.55328	3.66227	1.08477	3.07095	1.17131	5.11706	4.67137	9.72094
LOC102156552	0	0	0.702678	1.7278	1.91664	1.20298	0	0	0	5.42385	3.07095	2.34261	10.2341	11.6784	8.33223
LOC111092376	0	0	0	0	0	0	0	0	0	1.08477	3.07095	0	1.27927	1.16784	2.77741
LOC111092394	0	0	0	0	0	0	0	0	0	0	0	0	0	0	0
LOC111090565	0	0	0	0	0	0	0	0	0	0	0	0	1.27927	1.16784	0
C1H18orf65	0	0	0	0.863898	0	0	0	0	0	0	0	0	0	0	0
ZNF516	750.66	729.646	794.729	614.232	645.907	605.1	646.574	652.377	759.005	596.624	582.457	555.199	410.644	488.158	451.329
LOC111092528	1.44497	3.52061	3.51339	18.1419	10.5415	24.0596	1.00244	4.65984	0	8.67817	23.544	15.227	11.5134	9.34273	9.72094
LOC102157008	0	0	0	0	0	0	0	0	0	0	0	0	0	1.16784	0
LOC111092546	0	0	0	0	0	0	0	0	0	0	0	0	0	0	0
TSHZ1	734.765	730.526	707.596	418.127	418.785	452.321	497.21	506.369	590.541	297.227	289.693	311.568	189.331	237.072	219.415
LOC111092553	29.6218	24.6443	33.0259	29.3725	16.2914	20.4507	27.0659	29.5123	30.2137	20.6106	19.4494	19.9122	24.3061	24.5247	26.3854
ZADH2	449.384	428.634	441.282	388.754	385.244	371.721	521.269	450.451	413.836	385.094	445.288	461.495	294.231	279.114	322.18
ZNF407	406.758	381.986	379.446	265.217	273.121	233.378	254.62	333.178	383.623	251.667	265.125	283.456	184.214	223.058	193.03
LOC111092736	0.722483	2.64046	2.10803	40.6032	30.6662	30.0745	0	0.77664	1.83113	35.7974	34.8041	35.1392	46.0536	44.378	22.2193
LOC111092743	3.61242	3.52061	0.702678	24.1891	5.74991	12.0298	4.00976	2.32992	0.915567	14.102	16.3784	19.9122	20.4683	25.6925	15.2758
CNDP1	3.61242	0	4.91874	241.891	133.206	182.853	0	0	2.7467	263.599	264.102	262.373	330.051	300.135	290.239
CNDP2	1587.3	1521.78	1514.97	882.04	1075.23	1008.1	1781.34	1753.65	1664.5	907.953	959.16	919.476	633.237	606.11	588.811
LOC106560088	0	0	0.702678	0	0	0	2.00488	0	0	0	0	0	0	0	4.16612
LOC111092777	0.722483	0	1.40536	0	1.91664	0	0	0	0	0	0	0	0	2.33568	0
FAM69C	0	0	0	0	0	0	0	0	0	0	0	0	1.27927	1.16784	1.38871
C1H18orf63	1.44497	0.880152	0.702678	5.18339	1.91664	1.20298	1.00244	0	0	4.33908	4.0946	2.34261	6.39633	8.17489	4.16612
CYB5A	947.898	910.957	924.021	1103.2	1061.82	1243.88	927.257	953.713	921.976	1243.15	1150.58	1166.62	1388	1453.96	1449.81
TIMM21	405.313	398.709	383.662	341.24	343.078	390.969	413.005	432.588	384.538	403.535	391.034	351.392	301.907	277.946	272.186
FBXO15	2.16745	0	2.10803	8.63898	8.62487	10.8268	6.01464	1.55328	1.83113	7.59339	6.1419	10.5418	11.5134	11.6784	12.4983
LOC111092948	0	0	0	0	0	0	0	0	0	0	0	0	0	0	0
LOC608797	534.637	539.533	479.226	349.879	431.243	434.276	564.374	516.465	489.828	325.431	315.284	284.627	185.494	216.051	177.754
LOC111090570	0	0	0	0	0	0	0	0	0	0	0	0	0	0	0
LOC106559384	0	0	0	0	0	0	0	0	0	0	0	0	0	0	0
LOC111092970	0	0	0	0	0	0	0	0	0	0	0	0	0	0	0
LOC111090571	0	0	0	0	0	0	0	0	0	0	1.02365	0	0	0	0
LOC111090572	0	0	0	0	0	0	0	0	0	0	0	0	0	0	0
TRNAA-UGC	0	0.880152	0	2.59169	0.958319	3.60894	0	1.55328	1.83113	8.67817	2.0473	8.19915	12.7927	15.1819	9.72094
LOC100685303	0	0	0	0	0	0	0	0	0	0	0	0	0	0	1.38871
LOC111092976	0	0	0	0	0	0	0	0	0	0	0	0	0	0	0
NETO1	0	0	0	0	0	0	0	0	0	0	0	0	0	0	0
LOC111093124	0	0	0	0	0	0	0	0	0	0	0	2.34261	1.27927	0	0
LOC111093150	0	0	0	0	0	0	0	0	0	1.08477	0	0	0	0	0
CBLN2	0	0	0	0	0	0	0	0	0	0	0	0	0	0	0
LOC100856140	0	0	0.702678	0	0	0	0	0	0	0	0	1.17131	0	0	0
LOC100685678	7.22483	1.7603	3.51339	6.04729	3.83327	1.20298	3.00732	3.10656	2.7467	4.33908	1.02365	4.68523	3.8378	4.67137	4.16612
LOC100685755	0	0	0	0	0.958319	2.40596	0	0	0	0	0	0	0	0	1.38871
LOC111090553	0	0	0	0	0	0	0	0	0	0	0	0	0	0	0
LOC111090576	0	0	0	0	0	0	0	0	0	0	0	0	0	0	0
LOC111090579	0	0	0	0	0	0	0	0	0	0	0	0	0	0	0
LOC100685067	0.722483	0	0	0	0	0	0	0	0.915567	0	0	0	0	0	1.38871
LOC111090580	0	0	0	0	0	0	0	0	0	0	0	0	0	0	0
LOC102152669	0	1.7603	0	1.7278	0	0	0	0	0	0	0	0	0	0	0
LOC111093237	0	0	0	0.863898	0	0	0	0	0	0	0	1.17131	0	0	0
LOC106559414	0	0	0	0	0	0	0	0	0	0	0	0	0	1.16784	0
LOC100686010	0	0	0	0.863898	0.958319	0	0	0	0	0	3.07095	2.34261	0	0	0
LOC102152482	0	0	0	0	0	4.81193	0	0	0	1.08477	2.0473	1.17131	1.27927	0	0
LOC111093261	0	0	0	1.7278	0	0	0	0	0	2.16954	0	1.17131	0	2.33568	4.16612
LOC102152782	7.22483	8.80152	11.2428	25.053	10.5415	15.6388	2.00488	4.65984	0.915567	9.76294	6.1419	8.19915	14.0719	12.8463	9.72094
LOC100856283	0.722483	0	0	0.863898	0	0	0	0	0	0	0	0	0	0	1.38871
SOCS6	1465.2	1662.61	1561.35	1175.77	1236.23	1305.23	1154.81	1227.09	1443.85	961.107	943.805	851.54	629.399	561.732	648.525
LOC100683962	1.44497	0	0	0	0	1.20298	0	0	0	2.16954	2.0473	3.51392	1.27927	3.50353	1.38871
RTTN	419.04	507.848	501.009	138.224	164.831	134.734	353.861	403.076	502.646	113.901	114.649	107.76	103.621	88.756	95.8207
CD226	6.50235	4.40076	2.81071	48.3783	45.041	55.3371	0	8.54304	2.7467	70.5101	66.5373	62.0792	35.8194	31.5317	44.4386
DOK6	0	0	0	20.7336	10.5415	26.4656	0	0	0.915567	33.6279	35.8278	38.6531	21.7475	21.0212	11.1096
CCDC102B	0	0	0	50.1061	34.4995	49.3222	0	0	0.915567	68.3406	54.2535	85.5054	55.0084	56.0564	68.0466
LOC102156226	0	0	2.10803	0	1.91664	4.81193	2.00488	2.32992	1.83113	2.16954	1.02365	3.51392	5.11706	5.83921	1.38871
LOC100686410	2.88993	0	2.10803	6.91119	8.62487	7.21789	2.00488	0.77664	0.915567	18.4411	13.3075	9.37045	8.95486	14.0141	9.72094
TMX3	1830.77	1921.37	1935.88	774.053	982.277	982.836	1624.95	1637.93	1848.53	768.018	769.785	655.932	546.247	586.257	617.974
LOC106557620	23.1195	17.603	25.9991	15.5502	8.62487	3.60894	11.0268	6.21312	16.4802	15.1868	13.3075	3.51392	11.5134	10.5106	11.1096
LOC111090592	0	0	0	0	0	0	0	0	0	0	0	0	0	0	1.38871
LOC483943	0	0	0	0.863898	0	0	0	0	0	0	0	0	0	1.16784	1.38871
DSEL	15.1721	22.0038	14.7562	1.7278	5.74991	6.01491	21.0512	21.7459	27.467	6.50862	5.11825	2.34261	3.8378	2.33568	1.38871
LOC100686719	0	0	0	0	0	0	0	0	0	1.08477	0	0	0	0	0
LOC111090594	0	0	0	0	0	0	0	0	0	0	0	0	0	0	0
LOC483946	0	0	0	0	0	0	0	0	0.915567	0	0	0	0	0	0
LOC483947	0	0	0	0	0	0	0	0	0	0	0	0	0	0	0
LOC100686966	0	0	0	0	0	0	0	0	0	0	0	0	0	0	0
CDH19	0	0	0	0	0	0	0	0	0	0	0	0	0	0	0
LOC102154255	0	0	0	0	0	0	0	0	0	0	0	0	0	0	0
LOC111090599	0	0	0	0	0	0	0	0	0	0	0	0	0	0	0
LOC111090601	0	0	0	0	0	0	0	0	0	0	0	0	0	0	0
LOC100684751	0	0	0	0	0	0	0	0	0	0	0	0	0	0	0
CDH7	0	0	0	0	0	0	0	0	0	0	0	0	0	0	0
LOC111093733	0	0	0	0	0	0	0	0	0	0	0	0	0	0	0
LOC111093764	0	0	0	0	0	0	0	0	0	0	0	0	0	0	0
LOC111090602	0	0	0	0	0	0	0	0	0	0	0	0	0	0	0
LOC111093811	0	0	0	0	0	0	0	0	0	0	0	0	0	0	0
LOC607205	1964.43	1806.07	1744.75	2081.13	2358.42	2260.4	2329.67	2275.55	1959.31	2270.42	2226.44	2287.56	1318.92	1494.84	1563.68
SERPINB10	30.3443	24.6443	27.4044	72.5674	81.4571	92.6296	36.0878	38.0553	39.3694	132.342	112.602	155.784	112.575	81.7489	116.651
SERPINB2	0	0	0	0	1.91664	2.40596	0	0	0	0	1.02365	0	10.2341	5.83921	4.16612
LOC111093874	0.722483	0	0	0	0	0	0	0	0	1.08477	0	0	2.55853	3.50353	1.38871
SERPINB7	0	0.880152	0	0	0	0	0	0	0	0	0	0	0	5.83921	4.16612
LOC111093968	0	0	0	0	0	0	0	0	0	0	0	0	2.55853	0	1.38871
SERPINB11	0	0	1.40536	13.8224	12.4581	3.60894	1.00244	0	0	14.102	21.4967	12.8844	34.5402	28.0282	19.4419
LOC483954	0	0	0	0	0	0	0	0	0	1.08477	1.02365	0	0	0	1.38871
SERPINB13	2.88993	6.16107	2.10803	29.3725	22.0413	19.2477	1.00244	2.32992	0	41.2213	46.0643	43.3383	78.0352	57.2242	59.7143
SERPINB12	0	0	0	25.053	27.7912	26.4656	0	0	0	53.1538	60.3954	53.8801	47.3328	63.0635	43.0499
SERPINB5	515.853	533.372	510.847	587.451	631.532	725.398	848.064	809.258	789.219	1118.4	1069.71	1064.72	868.622	877.049	965.15
VPS4B	1624.86	1628.28	1741.94	615.959	899.861	756.675	1672.07	1573.47	1639.78	644.354	669.467	559.885	354.357	366.702	337.455
KDSR	1018.7	976.089	1087.75	341.24	481.076	371.721	1139.77	1170.4	1152.7	379.67	370.561	353.735	244.34	242.911	293.017
BCL2	143.774	150.506	130.698	95.0288	99.6651	90.2236	155.378	136.689	143.744	96.5446	125.909	110.103	111.296	109.777	106.93
LOC102156288	5.05738	7.04122	1.40536	68.248	30.6662	58.9461	11.0268	10.0963	10.9868	81.3578	64.49	70.2784	180.377	158.826	159.701
LOC111094459	4.3349	0.880152	0.702678	3.45559	1.91664	1.20298	4.00976	0.77664	4.57784	4.33908	1.02365	1.17131	2.55853	2.33568	4.16612
LOC111094480	6.50235	7.92137	4.21607	10.3668	2.87496	6.01491	10.0244	10.873	15.5646	1.08477	4.0946	9.37045	7.6756	8.17489	9.72094
LOC111094334	7.94731	12.3221	11.2428	44.0588	20.1247	34.8865	4.00976	9.31968	14.6491	50.9842	38.8987	39.8244	57.567	65.3991	55.5482
LOC111094496	0	0	0	0	0	0	0	0	0	0	0	0	3.8378	1.16784	0
LOC100687530	3.61242	2.64046	2.81071	11.2307	12.4581	7.21789	1.00244	0.77664	6.40897	13.0172	11.2602	28.1114	44.7743	50.2172	22.2193
PHLPP1	1184.15	1221.65	1178.39	1510.96	1290.86	1384.63	1266.08	1216.99	1270.81	1372.23	1522.17	1439.54	1803.77	1686.36	1691.44
LOC102155763	2.88993	2.64046	2.81071	0.863898	7.66655	2.40596	1.00244	2.32992	0.915567	3.25431	1.02365	8.19915	8.95486	4.67137	1.38871
LOC111094566	5.05738	4.40076	4.91874	29.3725	16.2914	15.6388	4.00976	1.55328	3.66227	29.2888	29.6859	36.3105	20.4683	26.8604	18.0532
LOC111094598	7.22483	1.7603	2.10803	13.8224	10.5415	3.60894	2.00488	0.77664	1.83113	9.76294	17.4021	12.8844	8.95486	10.5106	4.16612
ZCCHC2	1908.8	1999.71	1971.01	1643.13	1380.94	1420.72	1563.81	1598.32	1784.44	1467.69	1410.59	1298.98	1309.97	1381.56	1315.1
LOC111094618	5.05738	0.880152	2.81071	13.8224	8.62487	7.21789	8.01952	5.43648	1.83113	5.42385	14.3311	10.5418	7.6756	11.6784	9.72094
TNFRSF11A	20.952	20.2435	26.7018	24.1891	8.62487	21.6537	11.0268	20.9693	17.3958	8.67817	12.2838	11.7131	15.3512	21.0212	22.2193
LOC106558834	0	0	0.702678	11.2307	1.91664	6.01491	0	0.77664	0	7.59339	11.2602	12.8844	24.3061	22.189	23.608
LOC100687907	0	0.880152	0	12.0946	5.74991	9.62385	2.00488	0	0	29.2888	14.3311	16.3983	55.0084	38.5388	45.8273
KIAA1468	894.434	876.632	966.885	621.143	641.115	655.625	733.786	747.127	855.14	531.538	539.464	466.18	441.347	492.829	404.113
PPIAP1	1.44497	2.64046	3.51339	1.7278	5.74991	4.81193	4.00976	3.10656	0.915567	3.25431	7.16555	5.85653	6.39633	8.17489	4.16612
PIGN	926.223	1055.3	1031.53	361.973	422.619	423.449	876.132	949.054	984.235	329.77	340.876	310.396	177.818	221.89	233.303
LOC102153530	0.722483	2.64046	1.40536	5.18339	4.79159	2.40596	2.00488	0	1.83113	5.42385	2.0473	15.227	8.95486	5.83921	5.55482
LOC100682754	0	0	0	2.59169	1.91664	0	0	0	0	0	2.0473	0	5.11706	3.50353	2.77741
LOC609896	510.073	423.353	390.689	271.264	380.452	436.682	563.371	448.121	367.142	424.145	333.71	373.647	351.798	302.471	373.562
LOC111090609	0	0	0	0.863898	0	0	0	0	0	0	0	0	1.27927	3.50353	2.77741
RNF152	0	0	0	0	1.91664	1.20298	0	0	0	0	2.0473	0	3.8378	2.33568	2.77741
LOC111094787	0	0	0	0	0	0	0	0	0	0	0	0	0	0	1.38871
CDH20	0	0	0	0	0	0	0	0	0	0	0	1.17131	0	0	0
LOC111094796	0	0	0	0	0	0	0	0	0	0	0	0	0	0	0
LOC111090610	0	0	0	0	0	1.20298	0	0	0	0	0	0	0	0	0
LOC100688146	0	0	0	0	0	0	0	0	0	0	0	0	0	0	0
LOC483960	0	0	0	0	0	0	0	0	0	0	0	0	1.27927	1.16784	0
LOC111094862	0	0	0	0	0	0	0	0	0	0	0	0	0	1.16784	0
MC4R	0	0	0	0	0	0	0	0	0	0	0	0	0	1.16784	0
LOC100688291	0	0	0	0	0	0	0	0	0	0	0	0	0	2.33568	0
PMAIP1	202.295	206.836	229.776	967.566	265.454	275.483	328.8	279.59	232.554	792.967	754.43	742.608	756.046	1101.27	1120.69
LOC111094866	1.44497	0	0.702678	1.7278	0.958319	1.20298	0	1.55328	0	1.08477	0	2.34261	0	0	1.38871
CCBE1	0	0	0	0	0	0	0	0	0	0	0	0	0	0	0
LMAN1	2188.4	2291.92	2195.87	1231.92	1451.85	1353.35	2462.99	2291.86	2333.78	1075.01	1073.81	1031.92	744.533	850.189	813.781
CPLX4	0	0	0.702678	50.97	33.5412	37.2924	0	0	0	47.7299	47.0879	81.9915	74.1974	80.5811	80.5449
RAX	0	0	0	0	0	0	0	0	0	0	0	0	1.27927	0	1.38871
GRP	0	0	0	0.863898	1.91664	3.60894	0	0	0	4.33908	1.02365	4.68523	7.6756	10.5106	1.38871
SEC11C	757.162	668.916	683.003	1121.34	1068.53	1166.89	823.003	867.506	665.617	1003.41	944.829	980.384	1004.22	990.33	1156.79
LOC610160	0	0	0	0	0	1.20298	0	0	0	0	0	0	0	0	0
ZNF532	90.3104	120.581	108.212	95.8927	90.082	89.0206	0	0	0	2.16954	0	0	3.8378	4.67137	1.38871
LOC106557891	0	0	0	0	0	0	0	0	0	0	0	0	3.8378	3.50353	0
MALT1	1153.08	1267.42	1220.55	712.716	774.321	790.359	978.381	990.216	1203.06	741.983	667.42	702.784	575.67	685.523	620.751
LOC100684262	6.50235	7.04122	3.51339	2.59169	0	0	8.01952	3.8832	5.4934	1.08477	0	0	3.8378	2.33568	0
ALPK2	7.22483	12.3221	7.72946	16.4141	17.2497	18.0447	2.00488	3.8832	1.83113	13.0172	8.1892	11.7131	23.0268	25.6925	19.4419
LOC102151902	0.722483	3.52061	1.40536	2.59169	4.79159	1.20298	1.00244	1.55328	2.7467	2.16954	5.11825	4.68523	5.11706	9.34273	1.38871
MIR122	0	0	0	0	0	0	0	0	0	0	0	0	0	0	0
LOC111095114	0	0	0	0	0	0	0	0	0	1.08477	0	0	0	1.16784	0
NEDD4L	5696.78	5953.35	5960.82	4303.94	4695.76	4668.77	5363.05	5854.31	5988.72	4497.46	4451.85	4276.44	4041.2	4340.87	4470.24
LOC111097471	0	0	0	2.59169	0	3.60894	0	0	0	1.08477	0	1.17131	0	1.16784	4.16612
ATP8B1	3398.56	3710.72	3742.46	2726.46	2924.79	2849.86	3384.24	3855.24	4315.07	2923.46	2864.17	2635.44	2008.45	2341.52	2141.38
LOC111095132	160.391	178.671	189.723	107.987	115.957	90.2236	161.393	163.094	195.016	96.5446	85.9866	114.788	80.5938	85.2524	77.7675
NARS	4229.42	4340.03	4424.06	2745.47	3123.16	3043.54	4533.03	4544.12	4493.6	3001.56	3006.46	2819.33	2740.19	2951.14	3199.58
FECH	1592.35	1647.64	1593.67	1158.49	1345.48	1215.01	1603.9	1484.93	1409.97	1091.28	1110.66	1024.89	977.359	1049.89	1081.8
ONECUT2	15.8946	16.7229	23.891	12.0946	6.70823	4.81193	15.0366	18.6394	18.3113	6.50862	20.473	11.7131	10.2341	21.0212	12.4983
ST8SIA3	0	0	0	0	0	0	0	0	0	0	0	0	1.27927	1.16784	1.38871
WDR7	1008.59	1137.16	1253.58	469.961	536.658	499.237	742.808	897.795	1079.45	393.772	352.136	421.67	295.51	348.017	326.346
LOC111095146	0.722483	0	1.40536	2.59169	0	2.40596	1.00244	0	1.83113	0	0	1.17131	2.55853	0	2.77741
LOC612779	1.44497	3.52061	0.702678	2.59169	6.70823	2.40596	5.0122	0.77664	0.915567	1.08477	2.0473	3.51392	1.27927	2.33568	2.77741
TXNL1	1482.54	1449.61	1412.38	2028.43	1736.47	1851.39	2068.03	1793.26	1664.5	1912.45	1994.07	1944.37	1746.2	1837.01	1948.35
LOC111095152	0	0	0	1.7278	0.958319	2.40596	0	0	0	1.08477	0	0	6.39633	3.50353	11.1096
LOC111095155	0	0	0	12.0946	3.83327	18.0447	0	0	0	18.4411	25.5913	16.3983	29.4231	14.0141	23.608
LOC111090613	0	0	0	0	0	0	0	0	0	0	0	0	0	0	0
LOC102153304	0	0	0	0	0	0	0	0	0	0	0	0	0	0	0
LOC111090614	0	0	0	0	0	0	0	0	0	0	0	0	0	0	0
LOC111090615	0	0	0	0	0	0	0	0	0	0	0	0	0	1.16784	0
LOC111090616	0	0	0	0.863898	0	0	0	0	0	0	0	0	2.55853	2.33568	2.77741
LOC102153337	0	0	0	0	0	0	0	0	0	0	0	0	0	0	0
TCF4	0.722483	0.880152	0	0	0	1.20298	0	0	0	0	0	0	0	1.16784	0
CCDC68	37.5691	37.8465	38.6473	39.7393	37.3744	40.9014	17.0415	18.6394	17.3958	15.1868	22.5203	14.0557	5.11706	17.5176	9.72094
LOC111095166	6.50235	8.80152	9.13481	7.77508	5.74991	6.01491	5.0122	2.32992	4.57784	2.16954	5.11825	3.51392	1.27927	2.33568	2.77741
RAB27B	108.372	116.18	108.212	115.762	108.29	138.343	21.0512	17.8627	20.1425	62.9167	55.2771	46.8523	51.1706	88.756	74.9901
LOC102154183	0	0	0	0	0	0	0	0	0	0	0	0	0	1.16784	0
LOC610632	2.16745	0	0	1.7278	1.91664	0	0	0	0	7.59339	2.0473	4.68523	14.0719	11.6784	1.38871
LOC610642	0	0	0	2.59169	0	2.40596	0	0	0	0	5.11825	4.68523	10.2341	16.3498	4.16612
LOC111095168	0	0	0	3.45559	1.91664	1.20298	0	0	0	5.42385	5.11825	3.51392	10.2341	9.34273	9.72094
LOC111095182	1.44497	0	2.10803	4.31949	1.91664	2.40596	3.00732	2.32992	1.83113	4.33908	4.0946	3.51392	6.39633	11.6784	6.94353
LOC102154335	0.722483	3.52061	0.702678	76.023	72.8322	87.8176	1.00244	0.77664	1.83113	86.7817	91.1049	93.7045	143.278	141.309	149.98
C1H18orf54	330.175	351.181	375.23	215.111	216.58	215.334	419.02	333.178	398.272	201.767	213.943	227.233	197.007	174.008	170.811
STARD6	58.5211	55.4496	63.241	132.176	103.498	115.486	73.1781	91.6435	65.0053	132.342	159.689	187.409	220.034	244.079	233.303
LOC100683370	15422.1	14585.9	15146.2	25570.5	29122.3	27159.7	15878.6	15062.1	11975.6	20766.8	18837.2	20097.3	25065.9	24995.3	23703.8
POLI	195.793	197.154	224.857	167.596	192.622	153.982	241.588	217.459	262.768	171.394	169.926	149.927	92.1072	98.0987	95.8207
LOC106558172	19.507	17.603	23.891	27.6447	27.7912	27.6686	29.0708	25.6291	21.9736	29.2888	30.7095	19.9122	17.9097	21.0212	19.4419
LOC102154410	41.904	38.7267	28.8098	81.2064	47.9159	48.1193	43.1049	28.7357	24.7203	61.8319	80.8684	76.1349	58.8462	72.4062	68.0466
MBD2	2022.23	2032.27	2056.04	1539.47	1824.64	1581.92	2539.18	2209.54	2173.56	1339.69	1440.28	1433.68	796.983	794.132	897.104
LOC106559491	58.5211	58.09	54.8089	69.9758	62.2907	61.352	75.183	66.0144	66.8364	66.171	82.9157	84.3341	60.1255	84.0846	87.4884
LOC102154621	0	0	0	2.59169	0	0	0	0	0	3.25431	0	1.17131	0	1.16784	0
DCC	0.722483	0	0	0	0	1.20298	0	0	0	0	2.0473	0	11.5134	11.6784	4.16612
LOC106558192	0	0	0	0.863898	0	1.20298	0	0	0	0	0	0	0	1.16784	1.38871
LOC111090624	0	0	0	0	0	0	0	0	0	0	0	0	0	0	0
LOC100683470	0	0	0	0	0	0	0	0	0	0	0	0	0	0	0
LOC106559494	0	0	0	0	0	0	0	0	0	0	0	0	0	0	0
LOC111095203	0	0	0	0	0	0	0	0	0	0	0	0	1.27927	0	0
LOC102154698	0	0	0	0	0	0	0	0	0	0	0	0	0	0	0
MEX3C	1586.57	1628.28	1637.24	1857.38	1798.76	1867.03	1709.16	1578.91	1638.87	1953.67	1831.31	1938.51	2202.9	2348.53	2437.18
SMAD4	1489.76	1631.8	1493.89	1087.65	995.693	1142.83	1492.63	1436.01	1582.1	1060.91	947.9	974.527	1068.19	1077.92	1129.02
ELAC1	352.572	457.679	448.308	412.943	353.62	368.112	303.739	358.031	385.454	407.874	431.98	349.049	401.69	451.955	452.718
LOC111095221	0.722483	0.880152	0.702678	5.18339	0.958319	4.81193	0	1.55328	0.915567	5.42385	6.1419	4.68523	6.39633	12.8463	13.8871
ME2	3791.59	3906.12	3917.43	1637.95	1928.14	1812.89	4895.92	4926.23	4693.2	2170.63	2135.33	2019.33	1943.21	2008.69	2176.1
MRO	0	0	0	0	0	0	0	0	0	0	1.02365	0	0	2.33568	0
LOC106559532	0	0	0	0	0	0	0	0	0	0	0	0	0	1.16784	0
LOC111095227	0	0	0	0	0	0	0	0	0	0	0	2.34261	0	0	1.38871
MC2R	0	0	0	0.863898	0	0	0	0	0	0	0	0	2.55853	3.50353	0
MC5R	0	0	0	5.18339	3.83327	9.62385	0	0	0	14.102	7.16555	14.0557	17.9097	11.6784	13.8871
RNMT	1372	1344.87	1550.11	832.798	860.57	878.176	1266.08	1460.86	1550.06	948.09	941.758	863.253	807.217	889.895	867.941
FAM210A	403.868	410.151	413.877	374.068	408.244	421.043	489.191	463.654	470.602	506.588	520.014	450.953	285.276	249.918	347.176
LDLRAD4	0	0	0	0	0.958319	2.40596	0	0	0	0	0	0	0	2.33568	0
LOC111095247	0	0	0	0	0	0	0	0	0	0	0	0	0	0	0
MOXD1	0	0	0	5.18339	4.79159	7.21789	0	0	0	7.59339	21.4967	19.9122	15.3512	21.0212	11.1096
LOC111095249	0	0	0	0.863898	0	1.20298	0	0	0	1.08477	0	0	1.27927	1.16784	0
LOC100684412	25.2869	26.4046	30.9178	33.692	40.2494	19.2477	29.0708	24.8525	15.5646	34.7127	25.5913	24.5974	31.9817	40.8745	38.8838
TUBB4B	7861.34	7321.11	7321.2	4405.88	5023.51	4399.3	8593.92	8769.81	8543.16	4797.94	4732.33	4878.49	4558.03	4364.22	4507.74
LOC476204	5.77986	2.64046	3.51339	2.59169	2.87496	6.01491	4.00976	3.8832	1.83113	7.59339	2.0473	3.51392	2.55853	1.16784	0
LOC111095250	0	0	0	0	0	0	0	0	0	0	0	0	0	1.16784	0
LOC102156553	4.3349	0.880152	1.40536	0	0.958319	1.20298	3.00732	2.32992	0.915567	0	1.02365	0	2.55853	4.67137	1.38871
LOC111095255	0	0	0	0	0	0	0	0	0	0	0	0	0	0	0
LOC100686253	28.1768	15.8427	27.4044	12.0946	19.1664	20.4507	37.0903	19.416	23.8047	14.102	14.3311	12.8844	5.11706	3.50353	8.33223
LOC111090010	2.88993	2.64046	3.51339	11.2307	5.74991	1.20298	1.00244	4.65984	5.4934	6.50862	14.3311	9.37045	12.7927	29.196	18.0532
CTGF	107.65	82.7343	84.3213	115.762	86.2487	128.719	130.317	165.424	162.055	201.767	179.139	251.831	709.993	797.636	794.34
STX7	3068.39	3001.32	3072.81	2200.35	2748.46	2511.82	3333.11	3165.58	3102.86	2307.31	2242.82	2074.38	1358.58	1546.22	1526.19
VNN1	78.7507	76.5732	87.132	64.7924	71.8739	68.5699	71.1732	68.3443	75.0765	40.1365	56.3008	46.8523	67.8011	91.0917	80.5449
LOC102155259	44.0715	26.4046	29.5125	44.9227	37.3744	48.1193	38.0927	35.7254	44.8628	31.4583	39.9224	30.454	38.378	50.2172	51.3821
LOC102155332	0	0	0	1.7278	3.83327	1.20298	1.00244	0	0	1.08477	6.1419	2.34261	5.11706	12.8463	4.16612
SLC18B1	20.952	20.2435	12.6482	31.9642	29.7079	27.6686	11.0268	9.31968	10.0712	36.8822	22.5203	24.5974	35.8194	17.5176	33.3289
LOC111095265	176.286	162.828	168.643	243.619	190.705	206.913	213.52	181.734	203.256	219.124	195.517	208.493	147.116	158.826	181.92
LOC476206	8960.24	7932.81	8184.09	14628.4	14401.6	16298	10823.3	9999.23	8398.5	18596.2	16944.5	18212.6	22929.6	20061.2	23717.7
LOC102157343	0	0	0	11.2307	8.62487	10.8268	0	0	0	3.25431	8.1892	14.0557	20.4683	14.0141	11.1096
LOC111095276	0	0	0	6.04729	2.87496	2.40596	0	0	0	13.0172	4.0946	7.02784	24.3061	12.8463	11.1096
LOC111095273	0	0	0	12.9585	5.74991	6.01491	0	0	0.915567	10.8477	10.2365	10.5418	12.7927	9.34273	18.0532
LOC476208	0	0	0	5.18339	0	0	0	0	0	1.08477	2.0473	1.17131	2.55853	7.00705	4.16612
LOC111095280	0	0	0	0.863898	0	0	0	0	0	0	2.0473	0	0	1.16784	0
EYA4	0	0	0	0	0	0	0	0	0	0	0	0	8.95486	11.6784	5.55482
LOC111095294	0	0	0	0	0	0	0	0	0	0	0	0	0	0	0
LOC100684703	0	0	0	0	0	0	0	0	0	0	0	0	0	0	0
LOC102156588	0	0	0	0	0	0	0	0	0	0	0	0	0	0	1.38871
LOC611353	0	0	0	0	0	0	0	0	0	0	0	0	2.55853	0	0
TCF21	0	0	0	0	0	0	0	0	0	0	0	0	0	0	0
TBPL1	247.812	264.046	268.423	250.53	295.162	292.324	264.644	296.676	245.372	275.532	280.48	291.655	255.853	261.597	308.293
SLC2A12	74.4158	80.974	65.349	47.5144	57.4991	55.3371	38.0927	31.8422	41.2005	42.3061	65.5136	33.9679	62.684	63.0635	62.4917
SGK1	4498.9	4694.73	4913.83	7195.41	5444.21	5988.44	3835.33	3392.36	3567.05	5189.54	4671.94	5176	7749.79	8253.14	8065.6
LOC102151837	6.50235	8.80152	2.81071	3.45559	0	1.20298	0	0.77664	0	0	1.02365	2.34261	1.27927	2.33568	1.38871
LOC106558449	5.77986	3.52061	5.62142	9.50288	7.66655	9.62385	4.00976	3.8832	5.4934	8.67817	10.2365	2.34261	2.55853	5.83921	1.38871
LOC106559542	12.2822	15.8427	11.9455	13.8224	18.2081	13.2328	7.01708	8.54304	7.32454	4.33908	12.2838	11.7131	11.5134	16.3498	9.72094
LOC111095317	13.0047	10.5618	9.13481	6.04729	18.2081	9.62385	9.02196	8.54304	9.15567	4.33908	7.16555	8.19915	3.8378	11.6784	6.94353
ALDH8A1	5.05738	5.28091	2.10803	46.6505	38.3327	51.7282	3.00732	3.8832	1.83113	60.7472	68.5846	62.0792	49.8914	37.3709	47.216
HBS1L	1470.25	1350.15	1500.22	855.259	1115.48	1073.06	1522.71	1444.55	1496.04	821.171	812.778	801.174	585.904	585.089	705.462
LOC100684930	3.61242	1.7603	1.40536	3.45559	1.91664	8.42087	2.00488	2.32992	0.915567	3.25431	5.11825	1.17131	0	4.67137	4.16612
MYB	106.927	116.18	122.969	62.2007	68.0406	95.0355	180.439	170.861	203.256	84.6121	89.0576	119.473	106.179	94.5952	102.764
LOC111095371	16.6171	18.4832	25.2964	12.0946	11.4998	7.21789	23.0561	25.6291	34.7916	9.76294	10.2365	17.5696	11.5134	10.5106	6.94353
AHI1	452.997	470.881	510.847	311.867	353.62	322.399	527.283	549.084	522.789	357.974	325.521	276.428	207.241	268.604	273.575
LOC102156675	5.05738	7.04122	7.72946	6.04729	8.62487	2.40596	6.01464	3.10656	11.9024	6.50862	6.1419	11.7131	19.189	7.00705	6.94353
LOC100684537	0.722483	0.880152	4.21607	1.7278	0.958319	0	2.00488	3.10656	5.4934	1.08477	3.07095	5.85653	1.27927	3.50353	2.77741
LOC102153001	5.77986	2.64046	4.21607	10.3668	10.5415	18.0447	5.0122	5.43648	11.9024	17.3563	17.4021	5.85653	19.189	30.3639	15.2758
LOC102152959	0	0	0.702678	6.91119	0	7.21789	0	0	0	3.25431	1.02365	2.34261	3.8378	3.50353	5.55482
LOC102153582	0.722483	0	0	0	0	1.20298	0	0	0	0	0	0	1.27927	3.50353	1.38871
PDE7B	15.8946	6.16107	7.72946	65.6563	19.1664	25.2626	14.0342	19.416	21.9736	59.6624	46.0643	51.5375	67.8011	49.0494	41.6612
LOC111095400	0	0	0	8.63898	1.91664	6.01491	0	0	0	7.59339	6.1419	8.19915	12.7927	10.5106	2.77741
LOC106558572	0	0	0	16.4141	4.79159	3.60894	0	0	0	16.2716	9.21285	19.9122	21.7475	29.196	13.8871
MTFR2	887.209	855.508	838.295	758.503	758.03	904.642	1056.57	997.982	813.024	913.377	847.582	843.341	1143.66	980.987	1115.13
LOC106558619	3.61242	4.40076	4.21607	18.1419	4.79159	4.81193	4.00976	2.32992	10.9868	15.1868	12.2838	12.8844	23.0268	10.5106	20.8306
BCLAF1	4649.9	4941.17	4879.39	1623.26	1908.97	1935.6	4343.57	4347.63	5301.13	1630.41	1619.41	1410.25	1217.86	1350.02	1445.64
LOC106558576	71.5258	77.4534	68.1597	203.88	156.206	169.62	119.29	86.9836	86.0633	242.989	233.392	253.002	235.385	210.212	226.359
MAP7	2073.53	1917.85	2011.06	593.498	779.113	673.67	1893.61	1865.49	2046.29	468.621	495.447	447.439	245.619	308.31	266.631
LOC102154283	145.219	134.663	145.454	123.537	109.248	107.065	127.31	132.029	141.913	113.901	108.507	100.732	98.5035	121.456	87.4884
MAP3K5	696.474	685.639	763.108	603.865	481.076	504.049	528.286	538.211	596.95	489.232	534.345	529.431	414.482	380.716	358.286
LOC102156750	0	0	4.91874	4.31949	0.958319	0	3.00732	0.77664	0.915567	0	1.02365	1.17131	1.27927	2.33568	4.16612
PEX7	266.596	235.881	242.424	427.63	310.495	375.33	235.573	263.281	232.554	417.637	425.838	404.101	275.042	228.897	279.13
SLC35D3	0	0	0	28.5086	9.58319	28.8716	0	0	0	18.4411	27.6386	18.7409	15.3512	15.1819	12.4983
LOC100856045	0	0	0	2.59169	0.958319	6.01491	0	0	0	3.25431	2.0473	3.51392	0	5.83921	1.38871
IL20RA	0	0	0	1.7278	0	1.20298	0	0	0	2.16954	1.02365	2.34261	10.2341	4.67137	6.94353
LOC111090644	0	0	0	0	0	0	0	0	0	1.08477	0	0	0	1.16784	1.38871
IL22RA2	0.722483	1.7603	0	12.0946	4.79159	8.42087	1.00244	0	0.915567	16.2716	14.3311	22.2548	39.6572	43.2101	36.1063
LOC102155014	208.075	199.795	181.291	270.4	223.288	277.889	216.527	191.83	232.554	302.651	299.93	320.938	294.231	335.171	361.063
IFNGR1	823.631	768.373	802.458	923.507	882.611	858.929	874.127	869.836	764.499	851.545	932.545	874.966	695.921	666.838	765.177
LOC102155165	0	0	0	0	1.91664	0	0	0	0	0	0	0	1.27927	0	0
LOC111090647	0	0	0	0	0	0	0	0	0	0	0	0	0	0	0
LOC100685599	0	0	0	0	0	0	0	0	0.915567	0	0	0	0	0	0
OLIG3	0	0	0	0	0	0	0	0	0	0	0	0	3.8378	1.16784	0
LOC111090650	0	0	0	0	0	0	0	0	0	0	0	0	0	0	0
LOC100685756	0	0	0	0	0	0	0	0	0	0	0	0	0	0	0
TNFAIP3	513.685	565.938	506.631	1155.9	1011.98	978.024	709.727	734.701	768.161	1372.23	1294.92	1269.7	1299.73	1373.38	1176.23
LOC111090652	0	0	0	0.863898	0	1.20298	0	0	0	3.25431	1.02365	5.85653	2.55853	1.16784	5.55482
LOC111090653	0	0	0	0.863898	0	0	0	0	0	0	0	1.17131	1.27927	1.16784	1.38871
PERP	5031.37	4777.47	4813.34	4230.51	4433.18	4294.64	5603.64	5191.06	4913.85	4425.86	4534.77	4693.43	3938.86	4264.96	4459.13
ARFGEF3	483.341	570.339	617.654	279.039	299.954	283.904	413.005	415.502	586.879	279.871	234.416	226.062	367.149	421.591	354.12
LOC102156831	0	0.880152	0	2.59169	0.958319	1.20298	0	0	0	3.25431	1.02365	1.17131	1.27927	2.33568	1.38871
LOC111095455	11.5597	19.3633	15.4589	5.18339	3.83327	4.81193	9.02196	6.98976	15.5646	4.33908	3.07095	3.51392	3.8378	8.17489	5.55482
LOC111095460	5.05738	9.68167	12.6482	40.6032	22.9996	36.0894	10.0244	3.10656	5.4934	32.5431	23.544	35.1392	31.9817	21.0212	44.4386
HEBP2	423.375	427.754	425.12	648.788	543.367	595.476	454.105	389.096	349.747	594.454	654.112	712.154	720.227	639.977	692.964
NHSL1	1673.99	1634.44	1734.91	1028.04	1094.4	1045.39	968.357	1090.4	1268.06	776.696	807.66	725.039	571.832	662.166	566.592
LOC100856224	107.65	83.6145	81.5106	24.1891	34.4995	39.6984	140.342	119.602	119.024	31.4583	36.8514	32.7966	65.2426	45.5458	40.2725
CCDC28A	307.778	267.566	284.584	257.442	355.536	360.894	309.754	306.773	243.541	404.619	355.207	346.707	484.842	434.437	522.153
LOC100856236	0.722483	1.7603	2.10803	0	0	1.20298	0	0	0	1.08477	1.02365	1.17131	0	5.83921	2.77741
LOC111095472	1.44497	4.40076	2.81071	4.31949	4.79159	2.40596	3.00732	0.77664	2.7467	4.33908	2.0473	3.51392	7.6756	4.67137	6.94353
ECT2L	5.77986	1.7603	4.91874	76.023	60.3741	80.5997	4.00976	1.55328	0	114.986	97.2468	87.848	127.927	129.63	138.871
LOC102156912	75.1382	83.6145	73.0785	26.7808	47.9159	37.2924	71.1732	88.5369	76.9076	33.6279	30.7095	30.454	21.7475	15.1819	19.4419
LOC111095485	0.722483	0	0.702678	33.692	21.083	24.0596	0	0	0	35.7974	39.9224	28.1114	33.2609	33.8674	43.0499
REPS1	660.35	698.841	602.195	339.512	428.368	326.008	642.564	607.332	650.053	336.279	343.946	317.424	199.566	226.561	205.528
ABRACL	789.674	686.519	687.922	910.549	1016.78	1045.39	623.518	577.043	509.055	786.459	679.704	677.015	726.623	798.804	804.06
HECA	976.797	960.246	987.262	669.521	657.407	780.735	877.135	869.836	954.021	485.977	513.872	503.662	441.347	495.165	547.15
TXLNB	0	0.880152	0	5.18339	3.83327	2.40596	0	0.77664	0	3.25431	3.07095	4.68523	6.39633	10.5106	13.8871
CITED2	1746.96	1565.79	1713.83	1453.94	1230.48	1344.93	2121.16	2118.67	2154.33	1860.38	1841.55	1991.22	3081.75	3227.91	3096.81
LOC102156887	0.722483	0	2.81071	0.863898	0	0	1.00244	0.77664	0.915567	1.08477	3.07095	0	1.27927	2.33568	4.16612
LOC106558610	1.44497	0	4.91874	1.7278	0.958319	3.60894	5.0122	3.10656	3.66227	1.08477	3.07095	1.17131	5.11706	1.16784	2.77741
LOC106558606	0	0.880152	0.702678	1.7278	0	0	0	0	0	0	2.0473	0	0	1.16784	0
LOC111095494	18.0621	11.442	18.2696	6.91119	13.4165	6.01491	17.0415	16.3094	14.6491	8.67817	9.21285	11.7131	11.5134	14.0141	8.33223
LOC111090654	0	0	0	0	0	0	0	0	0	0	1.02365	0	0	1.16784	0
LOC611622	2.16745	0	2.10803	3.45559	0.958319	0	0	0.77664	2.7467	5.42385	2.0473	0	8.95486	2.33568	2.77741
LOC106558957	0	1.7603	0	3.45559	0.958319	0	3.00732	1.55328	0.915567	1.08477	0	0	1.27927	0	2.77741
LOC106558612	0	0	0	0	0	0	0	0	0	0	0	0	0	0	0
LOC102157010	0	0	0	0	0	0	0	0	0	0	0	0	0	0	0
LOC100686429	0	0	0	0	0	0	0	0	0	0	0	0	0	0	0
LOC102157053	0	0	0	0	0	0	0	0	0	0	0	0	0	0	0
NMBR	4.3349	3.52061	1.40536	7.77508	9.58319	16.8417	2.00488	3.8832	2.7467	8.67817	16.3784	7.02784	5.11706	8.17489	8.33223
VTA1	865.535	898.635	950.02	688.527	771.446	830.057	1033.52	973.129	1093.19	774.526	706.319	766.034	468.211	448.451	445.774
ADGRG6	3397.84	3832.18	3956.78	2477.66	2623.88	2938.88	3309.05	3605.16	4303.17	2560.06	2657.4	2439.83	1325.32	1347.69	1397.04
LOC100686509	0	0	0	0.863898	0	0	0	0	0	0	2.0473	0	1.27927	1.16784	1.38871
HIVEP2	718.148	818.542	877.645	818.112	758.03	809.606	564.374	697.422	1007.12	823.341	705.295	720.353	629.399	675.012	669.356
LOC100856282	0	0	0.702678	0.863898	0	1.20298	1.00244	0	0	2.16954	1.02365	2.34261	8.95486	9.34273	4.16612
LOC106559598	0	0	0	0	0	0	0	0	0	0	0	0	0	0	0
LOC111090656	0	0	0	0	0	0	0	0	0	0	0	0	0	0	0
LOC111095528	4.3349	5.28091	4.91874	3.45559	7.66655	3.60894	5.0122	4.65984	5.4934	3.25431	4.0946	1.17131	6.39633	3.50353	2.77741
AIG1	255.759	224.439	241.721	202.152	225.205	212.928	249.607	260.174	249.034	190.92	180.162	199.122	154.791	162.33	137.482
LOC111095529	2.88993	1.7603	0.702678	7.77508	6.70823	1.20298	2.00488	0.77664	0.915567	5.42385	5.11825	2.34261	5.11706	4.67137	2.77741
LOC111095530	5.77986	7.92137	2.10803	3.45559	0.958319	1.20298	9.02196	2.32992	5.4934	2.16954	1.02365	3.51392	1.27927	0	2.77741
LOC111090660	0	1.7603	0	4.31949	1.91664	1.20298	0	1.55328	0	4.33908	1.02365	4.68523	2.55853	0	1.38871
LOC611679	0	0	0	0	0	0	0	0	0	0	0	0	1.27927	2.33568	5.55482
ADAT2	96.0903	99.4572	94.8615	138.224	112.123	119.095	92.2245	111.836	90.6412	132.342	110.554	100.732	161.188	179.848	179.143
PEX3	534.637	548.335	557.223	294.589	360.328	415.029	539.313	538.988	514.549	227.802	306.071	226.062	138.161	147.148	133.316
LOC111095543	0.722483	1.7603	2.10803	6.04729	12.4581	8.42087	1.00244	2.32992	6.40897	7.59339	7.16555	11.7131	6.39633	8.17489	9.72094
FUCA2	594.604	580.9	609.924	279.903	335.412	322.399	505.23	497.826	500.815	219.124	235.44	248.317	181.656	227.729	211.083
LOC102151921	1.44497	0.880152	2.10803	11.2307	12.4581	14.4358	0	2.32992	0	18.4411	22.5203	10.5418	21.7475	28.0282	12.4983
LOC111095548	3.61242	1.7603	3.51339	6.91119	5.74991	4.81193	0	0	0.915567	14.102	11.2602	4.68523	7.6756	15.1819	15.2758
PHACTR2	614.111	710.283	712.515	527.842	612.366	614.723	541.317	483.07	703.156	508.757	503.636	438.069	418.32	506.843	499.934
LOC106558631	0	0	0	0	0	0	0	0	0	0	0	0	0	0	0
LOC100856400	26.0094	21.1237	30.2151	6.91119	10.5415	14.4358	28.0683	24.8525	26.5514	19.5259	14.3311	12.8844	15.3512	12.8463	11.1096
LTV1	1008.59	939.122	959.155	604.729	706.281	658.031	1077.62	1095.06	986.066	577.098	614.19	566.912	253.295	293.128	340.233
ZC2HC1B	33.2342	38.7267	22.4857	88.9815	58.4574	87.8176	39.0951	33.3955	45.7784	103.053	88.0339	90.1906	85.7108	78.2454	73.6014
PLAGL1	405.313	410.151	385.067	523.522	583.616	542.545	420.022	414.726	518.211	571.674	549.7	590.338	469.491	496.333	511.044
SF3B5	1043.99	1003.37	989.37	1242.29	1232.4	1283.58	1123.73	959.15	855.14	1355.96	1232.47	1363.4	1904.83	1931.61	1809.48
LOC100687865	0	0	0	0	0	0	0	0	0	1.08477	0	0	0	0	0
STX11	2009.95	2009.39	1827.66	2127.78	2187.84	2088.38	2042.97	1977.32	2002.35	2022.01	1927.53	1972.48	1631.06	1688.7	1574.79
LOC111095590	5.05738	7.92137	5.62142	33.692	34.4995	31.2775	4.00976	7.7664	8.2401	50.9842	48.1116	48.0236	48.6121	57.2242	55.5482
LOC106558637	34.6792	37.8465	40.7553	29.3725	30.6662	25.2626	53.1293	51.2582	40.285	19.5259	17.4021	19.9122	17.9097	18.6855	13.8871
TRNAL-UAA	13.0047	14.9626	11.9455	11.2307	4.79159	2.40596	12.0293	10.0963	11.9024	7.59339	8.1892	7.02784	8.95486	2.33568	4.16612
LOC100856481	0.722483	0	0	0	0	0	0	0.77664	0.915567	1.08477	0	2.34261	0	1.16784	1.38871
LOC111095588	4.3349	0	2.81071	6.04729	1.91664	1.20298	5.0122	3.10656	4.57784	3.25431	9.21285	2.34261	5.11706	5.83921	12.4983
LOC102156720	21.6745	20.2435	33.0259	56.1534	9.58319	15.6388	11.0268	13.2029	23.8047	32.5431	36.8514	48.0236	12.7927	21.0212	18.0532
UTRN	13886.1	17273.9	17909.1	4551.02	5133.71	5078.99	9111.17	11575	16026.1	4138.4	4094.6	3595.91	2488.17	2886.9	2684.37
LOC100687936	0.722483	0.880152	0	0.863898	0.958319	3.60894	0	0	1.83113	0	7.16555	5.85653	2.55853	4.67137	0
LOC611761	0	0	0	1.7278	0	0	0	0	0	1.08477	0	0	5.11706	0	2.77741
LOC484021	33.2342	22.884	42.1607	33.692	47.9159	37.2924	48.1171	31.8422	24.7203	48.8147	54.2535	63.2506	53.7292	78.2454	73.6014
LOC106558639	0	0	0	1.7278	1.91664	0	0	0	0	4.33908	6.1419	8.19915	8.95486	7.00705	6.94353
LOC111095602	0	0	0	2.59169	0	0	0	0	0	0	1.02365	0	1.27927	3.50353	0
EPM2A	10.8372	12.3221	7.72946	18.1419	12.4581	20.4507	14.0342	15.5328	10.0712	42.3061	26.6149	26.94	25.5853	21.0212	23.608
LOC100688092	0	0	0	5.18339	5.74991	0	0	0	0	6.50862	4.0946	0	2.55853	4.67137	2.77741
FBXO30	387.973	351.181	388.581	173.644	192.622	187.665	391.954	370.457	400.103	162.716	187.328	141.728	131.764	91.0917	98.5981
SHPRH	351.849	417.192	456.741	302.364	253.954	297.136	303.739	259.398	401.018	283.125	344.97	244.803	400.41	444.948	441.608
LOC111095616	12.2822	23.7641	16.8643	6.91119	6.70823	12.0298	9.02196	9.31968	12.8179	7.59339	7.16555	11.7131	8.95486	17.5176	9.72094
LOC111095614	0.722483	0	0.702678	0.863898	0.958319	1.20298	0	0	0	0	3.07095	0	0	0	1.38871
GRM1	0	0	0	0.863898	0	2.40596	0	0	0	0	1.02365	0	3.8378	3.50353	1.38871
LOC102154181	0	0	0	0	0	0	0	0	0	1.08477	0	0	0	0	0
LOC102157054	0	0	0	0	0	0	0	0	0	0	0	0	0	0	0
LOC111095623	0	0	0	0	0	0	0	0	0	0	0	0	0	0	0
RAB32	1170.42	1107.23	1066.66	1110.11	1125.07	1039.38	1101.68	1137	985.15	899.275	983.728	980.384	1422.54	1467.98	1467.86
ADGB	8.6698	0.880152	3.51339	8.63898	10.5415	6.01491	3.00732	3.10656	1.83113	6.50862	10.2365	8.19915	8.95486	21.0212	22.2193
LOC102154590	19.507	13.2023	14.0536	20.7336	20.1247	24.0596	19.0464	23.2992	13.7335	19.5259	21.4967	21.0835	30.7024	35.0353	41.6612
LOC111098512	0	0	0	0.863898	0	0	0	0	0.915567	0	2.0473	2.34261	0	0	0
LOC102154803	2.88993	3.52061	0.702678	4.31949	0	6.01491	7.01708	4.65984	5.4934	5.42385	4.0946	4.68523	2.55853	3.50353	0
STXBP5	2100.98	2335.92	2401.05	1739.89	2021.09	2030.63	1748.25	1933.06	2195.53	1721.53	1674.69	1603.52	956.891	987.994	979.037
LOC100688424	0	0	0	6.91119	4.79159	7.21789	0	0	0	2.16954	8.1892	3.51392	7.6756	19.8533	8.33223
LOC111095675	0	0	0	0	0	0	0	0	0	0	0	0	0	0	0
LOC111095681	0	0	0	0	0	0	0	0	0	0	0	0	0	2.33568	1.38871
LOC111095677	0	0	0	0	0	0	0	0	0	0	0	0	0	0	0
SASH1	206.63	202.435	233.289	228.069	260.663	283.904	95.2318	67.5676	79.6543	142.105	165.831	152.27	66.5218	98.0987	95.8207
LOC106558657	2.16745	0	0.702678	0	0	0	0	0.77664	0	1.08477	0	0	0	0	0
LOC100856689	0	0	0	0	0	1.20298	0	0	0	2.16954	0	3.51392	0	0	1.38871
LOC111095701	0	0	0	0	0	0	0	0	0	0	0	0	0	0	0
LOC102155455	0	0	0	0	0	0	0	0	0	0	0	0	1.27927	0	0
UST	0	0	0	1.7278	0	0	0	0	0	0	0	0	0	0	0
LOC111095719	0	0.880152	0.702678	0	0	1.20298	0	0	0	6.50862	0	1.17131	2.55853	2.33568	0
LOC111090665	0	0	0	0	0	0	0	0	0	0	0	0	0	0	0
LOC111095723	0	0	0	0	0	0	0	0	0	0	0	0	0	0	0
TAB2	1752.74	1709.26	1879.66	891.543	1025.4	1024.94	1705.15	1685.31	1965.72	860.223	920.262	876.137	532.175	519.69	479.103
ZC3H12D	22.397	18.4832	25.9991	78.6147	60.3741	93.8325	5.0122	10.0963	9.15567	92.2055	109.531	84.3341	185.494	158.826	140.259
PPIL4	716.703	768.373	726.569	626.326	581.699	567.807	677.649	667.91	845.069	572.759	629.545	516.546	747.091	894.567	912.379
LOC106558649	3.61242	0.880152	3.51339	3.45559	3.83327	3.60894	1.00244	1.55328	0.915567	4.33908	5.11825	7.02784	6.39633	17.5176	12.4983
GINM1	581.599	580.9	582.52	571.037	572.116	632.768	551.342	555.297	551.171	541.301	570.173	624.306	635.795	659.831	627.695
KATNA1	773.057	735.807	701.975	577.948	667.948	697.729	903.198	841.877	786.472	651.947	601.906	646.561	619.165	496.333	583.256
LOC111090669	0	0	0	38.0115	35.4578	49.3222	0	0.77664	1.83113	50.9842	42.9933	33.9679	110.017	95.763	101.375
LATS1	1252.79	1446.97	1489.68	1396.92	1377.1	1464.03	1106.69	1158.75	1571.11	1442.74	1629.65	1423.14	1976.47	2012.19	2145.55
NUP43	740.545	772.774	739.92	600.409	612.366	724.195	969.359	921.871	881.691	886.258	874.197	840.998	1013.18	1047.55	1037.36
PCMT1	734.765	825.583	827.754	783.556	872.07	857.726	1048.55	940.511	897.256	919.886	1022.63	920.647	788.028	739.244	880.439
LRP11	1037.49	998.093	1115.85	728.266	742.697	685.699	967.354	1028.27	1113.33	672.558	654.112	626.649	589.742	669.173	626.306
RAET1E	0.722483	1.7603	0	2.59169	1.91664	0	0	0	1.83113	0	1.02365	1.17131	5.11706	1.16784	0
LOC102156136	4.3349	0	0.702678	0.863898	0	0	2.00488	0.77664	0	3.25431	1.02365	0	0	1.16784	0
LOC111090672	0	0	0	0	0	0	0	0	0	0	0	0	0	0	0
LOC100683099	3891.29	3923.72	4086.77	2423.23	3077.16	2833.02	4593.18	4194.63	4002.86	2592.6	2619.52	2486.68	1546.63	1722.57	1606.73
LOC100682576	2.16745	0	1.40536	0	0.958319	2.40596	0	0	3.66227	1.08477	2.0473	1.17131	1.27927	3.50353	2.77741
LOC106559630	0	0	0	0	0	2.40596	0	0	0	2.16954	3.07095	4.68523	5.11706	5.83921	4.16612
PPP1R14C	1225.33	1097.55	1176.28	921.779	785.821	826.448	1138.77	1068.66	937.541	788.628	709.39	778.919	599.976	676.18	659.635
LOC111095759	2.88993	4.40076	3.51339	6.04729	10.5415	9.62385	2.00488	2.32992	3.66227	11.9325	12.2838	9.37045	3.8378	5.83921	4.16612
IYD	7.22483	7.04122	7.02678	5.18339	11.4998	4.81193	0	3.10656	1.83113	9.76294	9.21285	5.85653	3.8378	3.50353	6.94353
LOC111095760	0	0	0	0	0	1.20298	0	0	0	0	0	0	2.55853	0	1.38871
PLEKHG1	951.51	977.849	974.614	218.566	295.162	322.399	553.347	601.896	731.538	150.783	165.831	149.927	84.4316	89.9238	76.3788
MTHFD1L	3416.62	3518.85	3476.85	1360.64	1864.89	1660.11	3539.61	3501.87	3497.47	1269.18	1260.11	1172.48	866.063	977.483	852.665
LOC111095761	16.6171	19.3633	25.2964	23.3253	6.70823	6.01491	20.0488	24.0758	25.6359	8.67817	10.2365	5.85653	11.5134	19.8533	11.1096
AKAP12	14766.8	15721.3	15618.4	3076.34	3917.61	3304.59	17800.3	21270.6	25465.6	4072.23	4433.43	3959.02	2046.83	2093.94	1931.69
LOC102157012	3.61242	14.0824	4.91874	3.45559	0	7.21789	8.01952	6.21312	16.4802	3.25431	8.1892	12.8844	12.7927	21.0212	15.2758
ZBTB2	584.489	594.103	607.114	736.905	618.116	667.655	692.686	691.209	695.831	753.916	782.069	750.807	1061.79	1000.84	1054.03
RMND1	268.764	253.484	266.315	297.181	257.788	305.557	337.822	316.869	294.813	289.634	337.805	313.91	223.872	211.379	208.306
ARMT1	518.743	457.679	473.605	551.167	640.157	629.159	601.464	535.881	532.86	580.352	559.937	549.343	433.671	477.647	524.931
CCDC170	0	0	0.702678	6.91119	2.87496	4.81193	0	0	1.83113	8.67817	7.16555	3.51392	14.0719	10.5106	6.94353
LOC111095762	0	0	0.702678	1.7278	0	1.20298	0	0	0	1.08477	2.0473	0	1.27927	2.33568	1.38871
ESR1	0	0	0.702678	2.59169	1.91664	0	0	0	0	7.59339	2.0473	0	3.8378	7.00705	0
LOC102151483	0	0	0	0	0	0	0	0	0	0	0	0	0	0	0
SYNE1	257.926	273.727	284.584	77.7508	64.2073	85.4117	100.244	130.475	181.282	66.171	66.5373	42.167	139.44	144.812	109.708
MYCT1	0	0	0	0	0	0	0	0	0	0	0	0	0	4.67137	1.38871
LOC111095766	1093.12	1218.13	1242.33	1529.1	1469.1	1495.31	930.264	868.283	896.34	1506.75	1377.83	1364.57	1515.93	1699.21	1644.23
VIP	0	0	0	0	0	0	0	0	0	2.16954	0	0	1.27927	2.33568	1.38871
LOC100683830	3.61242	6.16107	7.72946	7.77508	4.79159	6.01491	11.0268	12.4262	5.4934	8.67817	15.3548	10.5418	28.1439	25.6925	16.6645
LOC111090675	0	0	0	1.7278	3.83327	3.60894	0	0	0	2.16954	2.0473	7.02784	16.6305	10.5106	16.6645
FBXO5	425.543	444.477	401.229	879.448	760.905	943.137	573.396	501.709	545.678	1122.74	1233.5	1138.51	871.18	970.476	988.758
MTRF1L	176.286	183.952	192.534	231.525	238.621	200.898	202.493	196.49	190.438	200.683	239.534	247.146	143.278	172.841	144.425
RGS17	706.588	760.451	714.623	653.107	854.82	827.651	734.788	689.656	816.686	769.102	760.572	633.677	510.427	573.41	536.04
LOC111097878	0	0	0	0	0	0	0	0	0	0	0	0	0	0	0
LOC111090676	0	0	0	0	0	0	0	0	0	0	0	0	0	0	0
OPRM1	0	0	0	0	0	0	0	0	0	0	0	0	0	0	0
LOC111095811	0	0	0	0	0	0	0	0	0	0	0	0	0	1.16784	0
IPCEF1	0	0	1.40536	1.7278	0	0	0	1.55328	0	1.08477	1.02365	0	0	3.50353	1.38871
CNKSR3	200.85	180.431	182.696	84.662	110.207	107.065	191.466	200.373	230.723	97.6294	110.554	111.274	106.179	70.0705	106.93
MIR8873B	0	0	0	0	0	0	0	0	0	0	0	0	0	0	0
LOC111095813	0	0	0	0	0.958319	0	0	0	0	0	0	0	0	0	0
LOC102152984	0	0	0	0	0	0	0	0	0	0	0	0	0	0	0
SCAF8	946.453	1042.1	1042.77	382.707	381.411	360.894	890.166	987.109	1090.44	360.144	350.088	360.762	483.563	474.144	445.774
LOC102157211	5.77986	5.28091	4.91874	4.31949	1.91664	0	6.01464	3.10656	6.40897	1.08477	0	2.34261	2.55853	1.16784	1.38871
LOC111095840	131.492	115.3	115.239	34.5559	41.2077	31.2775	133.324	142.125	116.277	23.865	31.7332	38.6531	35.8194	44.378	30.5515
LOC106559105	0	0	0	0.863898	0	0	0	0	0	0	1.02365	2.34261	1.27927	4.67137	0
LOC111095842	0.722483	0.880152	0	0.863898	1.91664	7.21789	0	2.32992	2.7467	5.42385	7.16555	3.51392	6.39633	2.33568	8.33223
TIAM2	39.7366	43.1275	35.1339	57.0173	59.4158	85.4117	48.1171	59.0246	61.343	132.342	118.743	93.7045	161.188	156.491	168.033
TFB1M	112.707	102.978	107.51	44.0588	48.8743	43.3073	126.307	123.486	114.446	36.8822	57.3244	45.681	33.2609	31.5317	26.3854
CLDN20	1.44497	4.40076	3.51339	5.18339	3.83327	3.60894	1.00244	1.55328	0.915567	4.33908	14.3311	10.5418	15.3512	19.8533	26.3854
LOC100684752	0	0	0	0	0	0	0	0	0	2.16954	0	0	10.2341	11.6784	4.16612
NOX3	0	0	1.40536	0	0	0	2.00488	3.8832	4.57784	2.16954	2.0473	3.51392	3.8378	2.33568	1.38871
LOC102153338	0	0	0	0	0	0	0	0	0	0	0	0	0	0	0
LOC111090678	0	0	0	0	4.79159	9.62385	0	2.32992	0	17.3563	4.0946	25.7687	31.9817	37.3709	36.1063
LOC111095850	2.88993	4.40076	2.10803	13.8224	8.62487	4.81193	3.00732	1.55328	3.66227	14.102	23.544	26.94	28.1439	22.189	23.608
ARID1B	1570.68	1793.75	1726.48	831.07	838.529	781.938	1122.73	1369.22	1630.63	672.558	627.498	610.251	542.409	522.025	513.821
LOC102153553	0	0	0	12.0946	7.66655	6.01491	0	0	0	5.42385	5.11825	3.51392	14.0719	14.0141	2.77741
TMEM242	765.11	765.732	808.079	780.964	866.32	851.711	846.059	914.105	815.77	898.19	881.363	919.476	1082.26	1079.09	1099.85
LDHAL6B	64.301	56.3297	50.5928	59.609	43.1243	45.7133	53.1293	57.4713	44.8628	47.7299	55.2771	43.3383	67.8011	60.7278	58.3256
LOC111095860	21.6745	20.2435	17.5669	16.4141	15.3331	7.21789	23.0561	23.2992	20.1425	13.0172	19.4494	16.3983	19.189	18.6855	22.2193
ZDHHC14	229.75	189.233	202.371	249.667	240.538	241.799	176.429	175.521	176.704	271.193	264.102	282.285	181.656	154.155	155.535
LOC106558666	4.3349	10.5618	9.83749	7.77508	6.70823	12.0298	7.01708	6.98976	1.83113	20.6106	9.21285	7.02784	14.0719	8.17489	18.0532
LOC100685066	0	0	0	0.863898	0	0	0	0	0	0	1.02365	0	0	1.16784	1.38871
SNX9	1557.67	1595.72	1500.22	1370.14	1379.02	1360.57	1536.74	1571.92	1718.52	1372.23	1167.98	1174.82	1693.75	1602.28	1672
LOC111095864	7.22483	10.5618	13.3509	6.91119	4.79159	7.21789	5.0122	10.0963	21.058	6.50862	4.0946	2.34261	5.11706	1.16784	5.55482
LOC111090679	1.44497	7.04122	4.21607	6.04729	6.70823	3.60894	4.00976	6.98976	1.83113	9.76294	4.0946	4.68523	5.11706	7.00705	8.33223
SYNJ2	932.726	1050.9	1113.74	389.618	468.618	436.682	815.986	943.617	1153.61	377.5	378.751	346.707	175.259	192.694	199.974
SERAC1	363.409	465.6	465.173	282.495	266.413	336.835	454.105	438.025	425.739	182.241	218.037	200.293	122.81	140.141	166.645
LOC111095865	2.88993	3.52061	2.81071	5.18339	3.83327	2.40596	4.00976	2.32992	1.83113	3.25431	4.0946	3.51392	17.9097	9.34273	24.9967
GTF2H5	386.528	389.027	375.23	598.681	641.115	736.225	385.939	343.275	282.91	718.118	648.994	687.557	757.326	734.572	822.114
LOC102154517	11.5597	19.3633	16.8643	273.856	257.788	299.542	17.0415	16.3094	19.2269	301.566	267.173	291.655	562.877	546.55	537.429
TULP4	378.581	379.346	392.797	215.975	223.288	208.116	278.678	337.062	387.285	203.937	223.156	165.154	172.701	158.826	162.479
LOC106558715	3.61242	7.92137	11.9455	10.3668	8.62487	8.42087	12.0293	10.0963	9.15567	7.59339	5.11825	12.8844	6.39633	8.17489	8.33223
LOC111095871	13.0047	11.442	6.3241	12.0946	10.5415	19.2477	9.02196	6.21312	7.32454	8.67817	14.3311	18.7409	28.1439	30.3639	33.3289
TMEM181	897.324	900.396	886.077	1168.85	1209.4	1186.14	849.066	904.009	921.976	1188.91	1348.15	1261.5	1202.51	1160.83	1209.56
DYNLT1	485.509	444.477	428.633	731.722	850.029	769.908	420.022	371.234	300.306	731.135	658.207	726.21	592.3	571.075	616.585
SYTL3	22.397	9.68167	18.2696	127.857	79.5404	110.674	3.00732	17.0861	10.0712	121.494	124.885	112.445	168.863	177.512	163.867
EZR	18443.5	18264	17972.4	12411.6	14491.7	13492.6	17027.4	17155.2	18303.1	11429.1	11284.7	10993.9	7374.97	7700.75	7585.11
LOC102155395	0	1.7603	0.702678	0.863898	5.74991	1.20298	1.00244	1.55328	3.66227	5.42385	5.11825	7.02784	2.55853	5.83921	12.4983
LOC111090681	0.722483	0	0.702678	0	0	1.20298	0	0	0.915567	1.08477	0	0	2.55853	4.67137	2.77741
LOC111095873	23.8419	28.1649	20.3777	92.4371	82.4154	90.2236	28.0683	37.2787	24.7203	85.6969	77.7974	77.3062	76.756	71.2383	95.8207
RSPH3	73.6933	56.3297	61.8356	81.2064	108.29	92.6296	53.1293	54.3648	61.343	86.7817	95.1995	97.2184	81.873	58.3921	90.2659
LOC111095876	3.61242	1.7603	1.40536	12.0946	15.3331	14.4358	0	3.10656	6.40897	26.0345	19.4494	15.227	15.3512	24.5247	16.6645
TAGAP	221.802	190.113	165.129	111.443	136.081	104.659	136.332	149.891	126.348	200.683	161.737	181.553	102.341	98.0987	98.5981
LOC111095881	0	0.880152	0	2.59169	0	0	0	0	1.83113	3.25431	2.0473	1.17131	0	1.16784	9.72094
LOC102155647	0.722483	2.64046	1.40536	1.7278	4.79159	6.01491	0	1.55328	0.915567	5.42385	4.0946	7.02784	8.95486	12.8463	9.72094
FNDC1	2.88993	1.7603	2.10803	1.7278	2.87496	1.20298	10.0244	9.31968	10.9868	10.8477	12.2838	10.5418	10.2341	11.6784	8.33223
LOC111095882	0	0	0	0	0	0	1.00244	0	0	0	0	0	0	1.16784	0
SOD2	1910.97	1872.08	1888.1	1702.74	1887.89	2054.69	2642.43	2571.45	2277.93	2014.42	2056.51	2033.39	1844.7	1825.34	1931.69
LOC111090685	0	0	1.40536	0	0	2.40596	0	0.77664	0	1.08477	0	0	1.27927	0	2.77741
WTAP	2069.91	1987.38	1957.66	1974.87	1630.1	1810.49	2389.82	2337.69	2272.44	2105.54	2045.25	2096.64	2797.75	2744.43	2807.96
LOC106559660	18.0621	25.5244	17.5669	278.175	139.915	196.086	23.0561	30.2889	32.9604	249.497	233.392	275.257	396.572	428.598	412.446
ACAT2	3170.26	3076.13	3034.16	2141.6	2522.29	2451.68	3171.72	3202.09	2854.74	2172.8	2068.8	2184.49	1555.59	1648.99	1585.9
TCP1	5427.29	5363.65	5523.05	2956.26	3639.69	3390	5934.44	6256.61	5601.44	3095.94	3190.72	3224.61	2632.73	2665.01	2856.57
MIR1836	6.50235	3.52061	4.91874	11.2307	13.4165	9.62385	6.01464	5.43648	3.66227	14.102	18.4257	17.5696	25.5853	26.8604	30.5515
MRPL18	775.947	748.129	716.029	1090.24	1145.19	1092.31	850.069	841.101	794.712	1104.3	991.917	1088.14	945.378	922.595	979.037
PNLDC1	8.6698	4.40076	4.91874	125.265	89.1236	96.2385	6.01464	4.65984	3.66227	148.614	138.193	163.983	156.07	131.966	148.591
MAS1	0	0	0	0.863898	0.958319	2.40596	0	0	0	0	2.0473	1.17131	19.189	11.6784	26.3854
LOC111095907	0	0	0	0	0	0	0	0	0	1.08477	0	0	6.39633	9.34273	1.38871
IGF2R	1917.47	2072.76	2315.32	696.302	773.363	718.18	1350.29	1533.86	1737.75	620.489	564.031	542.315	1812.72	1800.81	1697
LOC111095908	0.722483	6.16107	2.10803	6.91119	7.66655	4.81193	8.01952	3.8832	3.66227	8.67817	3.07095	4.68523	19.189	10.5106	16.6645
SLC22A1	0	2.64046	0.702678	4.31949	12.4581	4.81193	0	0	0	6.50862	2.0473	4.68523	34.5402	22.189	29.1628
LOC111097993	11.5597	22.0038	21.783	1.7278	0.958319	1.20298	3.00732	3.8832	3.66227	4.33908	0	0	3.8378	2.33568	1.38871
SLC22A2	473.226	433.915	393.5	29.3725	58.4574	32.4805	95.2318	132.805	136.42	21.6954	11.2602	10.5418	3.8378	8.17489	2.77741
LOC111090687	0	0	0.702678	0	0	0	0	0	0	0	0	0	1.27927	1.16784	0
SLC22A3	54.9087	40.487	39.35	19.0058	31.6245	28.8716	14.0342	17.0861	9.15567	10.8477	10.2365	9.37045	24.3061	22.189	19.4419
PLG	0.722483	1.7603	2.81071	6.91119	1.91664	4.81193	0	0	0.915567	3.25431	2.0473	3.51392	15.3512	15.1819	5.55482
LOC111095918	0.722483	0.880152	0	8.63898	2.87496	8.42087	3.00732	0	0.915567	4.33908	11.2602	15.227	5.11706	18.6855	6.94353
MAP3K4	460.222	455.039	446.903	281.631	316.245	274.28	445.083	443.461	508.14	315.668	320.403	308.054	241.781	298.967	281.907
AGPAT4	459.499	440.076	444.795	246.211	323.912	298.339	472.149	422.492	417.499	181.157	197.564	174.525	102.341	105.106	104.153
PRKN	13.7272	9.68167	9.83749	9.50288	7.66655	8.42087	7.01708	10.0963	13.7335	7.59339	5.11825	3.51392	2.55853	7.00705	12.4983
LOC111095934	0.722483	0	0	0	0	0	0	1.55328	0.915567	0	0	0	0	0	0
LOC111095928	0	0	0	0	0	0	0	0	0	0	0	0	0	0	0
LOC111095927	0.722483	1.7603	0.702678	0.863898	0.958319	1.20298	1.00244	0	0.915567	0	0	0	0	1.16784	1.38871
LOC102157285	0	2.64046	0.702678	0	0.958319	1.20298	0	0.77664	1.83113	1.08477	0	1.17131	0	0	0
PACRG	0	0	0	0.863898	0	0	0	0	0	0	0	0	0	0	0
LOC111095932	0	0	0	0	0	0	0	0	0	0	0	0	0	0	0
LOC111095931	0	0	0	0	0	0	0	0	0	0	0	0	0	0	1.38871
LOC102151615	3.61242	1.7603	0.702678	25.053	11.4998	32.4805	1.00244	0	1.83113	22.7802	21.4967	25.7687	60.1255	53.7207	56.9369
QKI	573.652	653.953	684.408	350.743	346.911	333.226	402.981	507.922	695.831	292.888	306.071	269.4	312.141	346.849	287.462
LOC106559668	0	0	0	0	0	0	0	0	0	0	0	0	0	0	0
LOC111090691	0	0	0	0	0	0	0	0	0	0	0	0	0	0	0
LOC111095940	0	0	0	0	0	0	0	0	0	0	0	0	0	0	0
LOC106559700	0	0	0	0	0	0	0	0	0	0	0	0	0	0	0
LOC100684636	0.722483	0	0	0	0	0	0	0.77664	0	1.08477	0	0	0	0	1.38871
LOC100684782	0	0	0	0	0	0	0	0	0	0	0	0	0	0	0
C1H6orf118	0	0	0	0	0	0	0	0	0	0	0	0	0	0	0
PDE10A	1.44497	1.7603	1.40536	11.2307	8.62487	8.42087	0	0	0	0	1.02365	0	0	0	1.38871
LOC111095957	0	0	0	0	0	0	0	0	0	0	0	0	0	0	0
LOC102152011	0	0	0	0	0	0	0	0	0	0	0	0	0	0	0
LOC100685014	0	0	0	0	0	0	0	0	0	0	0	0	0	0	0
T	0	0	0	0	0	0	0	0	0	0	0	0	1.27927	1.16784	0
LOC111095958	2.16745	6.16107	6.3241	40.6032	33.5412	37.2924	3.00732	3.10656	6.40897	32.5431	22.5203	37.4818	108.738	95.763	93.0433
SFT2D1	429.877	407.51	418.796	618.551	560.616	602.694	602.466	511.029	422.076	656.286	638.758	691.071	954.332	931.938	1019.31
MPC1	171.951	152.266	175.669	208.199	163.872	192.477	248.605	184.84	141.913	211.53	197.564	173.353	308.303	284.953	309.681
RPS6KA2	11.5597	7.92137	7.72946	18.1419	7.66655	12.0298	6.01464	7.7664	6.40897	17.3563	10.2365	16.3983	12.7927	29.196	20.8306
RNASET2	562.814	481.443	477.118	896.726	689.989	860.132	824.005	817.025	549.34	1016.43	1058.45	1126.8	1096.33	1110.62	924.878
FGFR1OP	234.807	217.398	250.153	128.721	114.04	126.313	303.739	253.185	250.865	170.309	152.524	165.154	175.259	179.848	181.92
LOC100685460	7.94731	10.5618	7.02678	9.50288	10.5415	9.62385	9.02196	9.31968	3.66227	7.59339	5.11825	15.227	20.4683	15.1819	27.7741
CCR6	0	0	0	0	0	0	0	0	0	0	0	0	5.11706	1.16784	6.94353
GPR31	0	0	0	0.863898	0	0	0	0	0	0	0	0	1.27927	4.67137	5.55482
TCP10L2	0	0	0	0	0	0	0	0	0	0	0	0	0	1.16784	0
LOC111095971	0.722483	0.880152	2.81071	0.863898	1.91664	3.60894	2.00488	2.32992	2.7467	1.08477	2.0473	2.34261	6.39633	3.50353	5.55482
TTLL2	0	0	0	0	0	0	0	0	0	0	0	0	1.27927	0	0
LOC111095973	0	0	0	0	0	0	0	0	0	0	0	0	0	0	0
LOC111095983	0	0	0	0	0	0	0	0	0	0	0	0	0	1.16784	0
UNC93A	2.88993	4.40076	4.91874	6.04729	2.87496	3.60894	8.01952	4.65984	5.4934	1.08477	4.0946	3.51392	6.39633	4.67137	4.16612
LOC100688215	436.38	400.469	380.149	258.306	288.454	289.918	526.281	500.933	478.842	283.125	281.504	261.201	228.989	277.946	291.628
LOC102153253	3.61242	10.5618	6.3241	0.863898	1.91664	0	9.02196	10.0963	5.4934	3.25431	2.0473	3.51392	3.8378	4.67137	2.77741
LOC111090695	0	0	0	0	0	0	0	0	0	0	0	0	0	0	0
LOC111095985	0	0	0	0	0	0	0	0	0	0	0	0	0	0	0
LOC106559705	0	0	0	0	0	0	0	0	0	0	0	0	1.27927	0	1.38871
LOC111095986	0	0	0	0.863898	0.958319	0	0	0	0	0	0	1.17131	0	1.16784	0
LOC111095989	1.44497	3.52061	0	6.91119	2.87496	1.20298	0	1.55328	0	4.33908	5.11825	3.51392	2.55853	2.33568	1.38871
AFDN	3174.59	3510.05	3454.36	1590.44	1873.51	1731.09	2620.38	2774.16	3407.74	1201.93	1252.95	1174.82	1098.89	1112.95	985.981
KIF25	0.722483	0	0	1.7278	1.91664	1.20298	0	0	0	1.08477	0	2.34261	1.27927	15.1819	5.55482
FRMD1	19.507	16.7229	21.783	6.04729	8.62487	12.0298	1.00244	0	0	0	0	3.51392	3.8378	2.33568	0
LOC111090696	0	0	0	0	0	0	0	0	0	0	0	0	2.55853	0	0
DACT2	0	0	0	0	0	0	0	0	0	0	0	0	0	0	0
LOC102153625	0	0	0	0	0	0	0	0	0	0	0	0	0	0	0
SMOC2	0	0	0	0.863898	1.91664	0	0	0	0	0	0	0	0	0	0
LOC102153755	0	0	0	0	0	0	0	0	0	0	0	0	0	0	0
THBS2	0	0	0	0	0	0	0	0	0	0	1.02365	2.34261	5.11706	4.67137	4.16612
LOC102153803	0	0	0	0.863898	0	0	0	0	0	0	1.02365	0	1.27927	0	1.38871
WDR27	52.0188	51.0488	65.349	49.2422	66.124	43.3073	26.0634	34.1721	44.8628	40.1365	32.7568	42.167	49.8914	45.5458	45.8273
LOC111096041	1.44497	0	3.51339	2.59169	2.87496	0	0	0.77664	0	0	1.02365	1.17131	1.27927	0	1.38871
LOC102157372	3.61242	3.52061	2.81071	3.45559	0.958319	2.40596	4.00976	0.77664	2.7467	0	0	1.17131	1.27927	2.33568	0
DSE	1239.78	1256.86	1303.47	992.619	1117.4	1033.36	840.044	851.197	908.243	760.424	783.092	655.932	406.807	440.276	418
LOC484089	0	0	0	25.053	20.1247	20.4507	0	0	0	13.0172	14.3311	11.7131	10.2341	12.8463	8.33223
LOC111090701	0	0	0	7.77508	2.87496	1.20298	0	0	0	4.33908	3.07095	3.51392	5.11706	5.83921	2.77741
CALHM6	31.7893	26.4046	31.6205	50.1061	41.2077	52.9312	37.0903	38.832	22.8892	48.8147	34.8041	36.3105	35.8194	33.8674	33.3289
LOC100686510	0	0	0	0.863898	0	0	0	0	0	0	0	1.17131	1.27927	0	0
TRAPPC3L	45.5164	42.2473	41.458	196.969	127.456	158.794	61.1488	59.0246	65.0053	209.361	238.51	206.15	259.691	294.296	258.299
CALHM4	2.16745	0.880152	0.702678	81.2064	46.9576	57.7431	1.00244	0.77664	4.57784	73.7644	69.6082	71.4497	85.7108	72.4062	91.6546
CALHM5	0	0	0	12.0946	3.83327	9.62385	0	0	0	10.8477	17.4021	7.02784	15.3512	16.3498	20.8306
RWDD1	1465.2	1391.52	1321.74	1251.79	1317.69	1340.12	1801.38	1682.2	1455.75	1209.52	1288.78	1265.01	1226.82	1149.16	1277.61
LOC612537	0.722483	1.7603	1.40536	58.7451	55.5825	61.352	0	0	0	68.3406	68.5846	90.1906	61.4048	75.9097	73.6014
RSPH4A	4.3349	14.0824	6.3241	184.01	105.415	175.635	8.01952	12.4262	6.40897	213.7	193.47	156.955	222.592	217.219	187.475
ZUFSP	450.107	447.117	465.173	175.371	180.164	212.928	440.071	406.183	485.251	175.733	179.139	172.182	154.791	134.302	136.093
LOC106558702	1.44497	3.52061	0	19.0058	22.9996	10.8268	0	0.77664	0.915567	20.6106	35.8278	18.7409	38.378	30.3639	29.1628
KPNA5	278.156	308.933	289.503	361.109	354.578	393.375	228.556	253.185	311.293	433.908	456.548	352.563	433.671	472.976	540.206
FAM162B	0.722483	0.880152	0	17.278	11.4998	16.8417	0	0	0	18.4411	21.4967	15.227	34.5402	25.6925	56.9369
GPRC6A	0	0	0	1.7278	0.958319	3.60894	0	0	0	5.42385	2.0473	1.17131	2.55853	10.5106	2.77741
RFX6	0	0	0	2.59169	1.91664	1.20298	0	0	0	5.42385	5.11825	8.19915	29.4231	12.8463	11.1096
LOC111090702	0	0	0	0	0	0	0	0	0	0	0	0	1.27927	5.83921	0
VGLL2	0	0	0	0	0	0	0	0	0	0	0	0	6.39633	2.33568	1.38871
LOC106558782	0	0	0	0	0	0	0	0	0	0	0	0	1.27927	1.16784	1.38871
ROS1	2.88993	2.64046	2.10803	41.4671	51.7492	37.2924	0	0	0	45.5604	51.1825	46.8523	3.8378	9.34273	6.94353
GOPC	853.253	984.01	949.318	1180.08	974.61	1169.3	926.254	921.095	973.248	1348.37	1395.24	1259.15	1409.75	1532.21	1637.28
NEPN	0.722483	0.880152	1.40536	6.04729	1.91664	3.60894	1.00244	0.77664	0.915567	11.9325	9.21285	4.68523	11.5134	17.5176	9.72094
NUS1	2016.45	1947.78	2006.14	2912.2	2660.29	2647.76	2300.6	2156.73	2046.29	2873.56	2939.92	2984.49	2184.99	2225.91	2378.85
LOC100686987	0	0	0	0.863898	0	0	0	0	0	0	0	0	3.8378	0	2.77741
LOC100687071	0	0	0	0	0	0	0	0	0	0	1.02365	0	1.27927	0	2.77741
SLC35F1	0	0	0	1.7278	1.91664	0	0	0	0	3.25431	1.02365	0	2.55853	9.34273	5.55482
LOC111096073	0	0	0	0	0	0	0	0	0	0	0	0	0	1.16784	0
LOC111096075	0	0	0	3.45559	0	1.20298	0	0	0	0	1.02365	0	0	0	1.38871
CEP85L	101.87	127.622	113.131	35.4198	36.4161	44.5103	79.1927	83.1004	149.237	43.3908	49.1352	26.94	25.5853	26.8604	36.1063
LOC111096081	10.1148	13.2023	14.0536	1.7278	6.70823	3.60894	6.01464	9.31968	17.3958	6.50862	5.11825	1.17131	2.55853	5.83921	4.16612
LOC106558793	2.16745	1.7603	2.81071	0.863898	0	0	7.01708	3.10656	0.915567	0	0	0	0	0	0
PLN	0	0	0	0	0	1.20298	0	0.77664	1.83113	1.08477	0	0	0	1.16784	0
LOC111096082	0	0	0	0	0	0	0	0	0	0	0	0	0	0	0
LOC102156314	0.722483	1.7603	0.702678	5.18339	5.74991	3.60894	0	0.77664	1.83113	3.25431	12.2838	5.85653	19.189	17.5176	8.33223
LOC111096094	0	0.880152	0	13.8224	12.4581	7.21789	2.00488	1.55328	0.915567	14.102	9.21285	12.8844	15.3512	10.5106	12.4983
MCM9	268.041	291.33	291.611	177.963	195.497	182.853	254.62	292.793	343.338	208.276	193.47	188.58	191.89	149.484	193.03
LOC111096167	0	3.52061	0	1.7278	0	1.20298	1.00244	6.21312	1.83113	1.08477	0	5.85653	0	1.16784	2.77741
ASF1A	419.763	433.035	446.2	162.413	187.83	206.913	522.271	491.613	455.952	139.935	185.281	185.066	92.1072	82.9168	65.2692
LOC111096168	7.94731	11.442	11.9455	5.18339	1.91664	6.01491	10.0244	9.31968	10.9868	7.59339	8.1892	8.19915	7.6756	7.00705	8.33223
FAM184A	89.5879	122.341	126.482	28.5086	37.3744	31.2775	127.31	124.262	136.42	39.0517	37.8751	32.7966	30.7024	31.5317	24.9967
LOC111098530	0	0.880152	0.702678	3.45559	1.91664	6.01491	0	0.77664	0	3.25431	3.07095	4.68523	1.27927	1.16784	2.77741
LOC111096169	4.3349	1.7603	2.10803	1.7278	0	6.01491	1.00244	4.65984	8.2401	5.42385	6.1419	2.34261	12.7927	7.00705	2.77741
LOC100687227	0	0	0	2.59169	0	0	0	0	0	0	0	2.34261	5.11706	1.16784	2.77741
MAN1A1	835.913	807.1	843.213	725.674	711.072	747.051	856.084	786.736	848.731	625.913	592.693	586.825	423.437	474.144	501.323
LOC102156986	5.05738	4.40076	5.62142	2.59169	0	0	9.02196	3.10656	2.7467	4.33908	0	1.17131	2.55853	10.5106	2.77741
LOC100687379	0.722483	0.880152	1.40536	4.31949	0.958319	0	3.00732	0	2.7467	0	0	0	0	1.16784	0
LOC106559260	0	0	0	0	0	0	0	0	0	0	0	0	0	0	0
LOC111096174	0	0	0	0	0	0	0	0	0	0	0	0	0	0	1.38871
LOC111089986	0	0	0	0	0	0	0	0	0	0	0	0	1.27927	0	1.38871
LOC111096173	0	0	0	0.863898	0.958319	1.20298	0	0	0	0	2.0473	2.34261	1.27927	3.50353	2.77741
LOC111096172	0.722483	0.880152	0.702678	3.45559	6.70823	3.60894	0	0	0.915567	8.67817	1.02365	7.02784	7.6756	1.16784	4.16612
LOC111096171	9.39228	10.5618	13.3509	6.04729	7.66655	10.8268	11.0268	11.6496	12.8179	14.102	18.4257	15.227	14.0719	7.00705	23.608
TBC1D32	382.916	464.72	425.12	138.224	185.914	186.462	332.81	398.416	403.765	131.257	145.358	126.501	108.738	96.9309	106.93
LOC111096177	1.44497	0	1.40536	0	1.91664	0	0	0	0.915567	0	1.02365	0	1.27927	2.33568	0
LOC102157283	51.2963	36.9664	37.2419	51.8339	63.249	68.5699	31.0756	23.2992	26.5514	64.0015	68.5846	72.621	51.1706	50.2172	49.9934
GJA1	158.946	172.51	162.319	205.608	252.996	190.071	0	0	0	40.1365	38.8987	22.2548	42.2158	52.5529	69.4353
LOC484108	0	0	0	0	0	0	0	0	0	0	0	0	0	0	0
LOC106559720	0	0	0	0	0	0	0	0	0	0	0	0	0	0	0
LOC106558802	0	0	0	0	0	0	0	0	0	0	0	0	0	0	1.38871
LOC111096196	0	0	0	0	0	0	0	0	0	0	0	0	0	0	1.38871
HSF2	203.018	198.914	217.83	99.3483	89.1236	97.4415	210.512	205.809	230.723	105.223	89.0576	66.7645	84.4316	123.791	134.704
SERINC1	3874.68	3869.15	3913.92	2980.45	3563.03	3546.39	4331.54	3839.71	4090.75	2971.19	2860.08	2697.52	2864.28	2944.13	3181.52
PKIB	0	0	0	0	0	0	0	0	0	0	0	0	0	0	0
LOC100687864	0	0	0	0	0	0	0	0	0	0	0	0	0	0	0
LOC111096205	0	0	0	0	0	0	0	0	0	0	0	0	0	0	0
FABP7	0	0	0	0	0	0	0	0	0	0	0	0	0	0	0
SMPDL3A	0	0	0	0	0	0	0	0	0	0	0	0	0	0	0
CLVS2	0	0	0	0	0	0	0	0	0	0	0	0	0	0	0
TRDN	0	0	0	0	0	0	0	0	0	0	0	0	0	0	0
LOC111096208	0	0	0	0	0	0	0	0	0	0	0	0	0	0	0
LOC102152099	0	0	0	0	0	0	0	0	0	0	0	0	0	0	0
LOC106558813	0	0	0	0	0	0	0	0	0	0	0	0	0	0	0
LOC111096209	0	0	0	0	0	1.20298	0	0	0	0	0	0	0	1.16784	0
LOC111096210	0	0	0	0	0	0	0	0	0	1.08477	0	0	0	0	0
NKAIN2	0	0	0	0	0	0	0	0	0	1.08477	2.0473	0	0	0	0
LOC106558814	0	0	0	0	0	0	0	0	0	0	0	0	0	0	0
TRNAK-CUU	36.8466	48.4084	54.8089	47.5144	29.7079	38.4954	34.083	37.2787	54.0185	44.4756	44.017	58.5653	67.8011	98.0987	58.3256
RNF217	723.928	772.774	781.378	449.227	594.158	567.807	643.566	646.941	735.2	446.926	447.335	356.077	204.683	242.911	224.97
TPD52L1	0.722483	0	0	3.45559	1.91664	0	0	0	0.915567	0	1.02365	0	1.27927	2.33568	1.38871
HDDC2	526.69	456.799	477.821	580.54	554.866	578.634	742.808	652.377	576.807	701.847	659.231	737.923	731.74	700.705	797.117
LOC111098237	0	0	0	0	0	1.20298	0	0	0	0	0	0	0	0	0
LOC111096211	0	0	0	0	0	0	0	0	0	0	0	0	0	0	0
LOC100688589	0	0	0	0	0	0	0	0	0	0	0	0	0	0	0
LOC612667	5.77986	3.52061	2.81071	5.18339	5.74991	7.21789	6.01464	3.8832	2.7467	6.50862	6.1419	7.02784	7.6756	4.67137	5.55482
LOC100684322	0	0	0	0	0	1.20298	0	0	0	0	0	0	0	0	0
LOC100688798	0	0	0	0	0	0	0	0	0	0	0	0	0	0	0
HEY2	0.722483	0	0	0.863898	0	0	0	0	0	0	0	0	1.27927	1.16784	0
TRNAE-CUC	2.88993	5.28091	2.81071	16.4141	12.4581	9.62385	1.00244	3.10656	3.66227	18.4411	18.4257	17.5696	43.495	18.6855	15.2758
NCOA7	921.888	915.358	920.508	1612.03	1275.52	1409.89	891.169	921.095	1005.29	1406.95	1348.15	1322.41	2209.29	2558.74	2599.66
LOC111096224	1.44497	7.04122	4.21607	0.863898	0	1.20298	2.00488	0.77664	0	0	0	0	0	1.16784	1.38871
HINT3	244.922	268.446	270.531	150.318	179.206	206.913	248.605	300.56	205.087	183.326	167.879	140.557	165.025	149.484	186.087
TRMT11	334.51	323.016	345.015	546.848	565.408	524.5	414.008	417.055	357.071	642.184	597.812	582.139	496.355	541.879	567.981
LOC100682630	0	0	0	1.7278	0.958319	0	0	0	0	0	0	0	0	0	1.38871
LOC111096229	0	0	0	0.863898	0	0	0	0	0	1.08477	0	3.51392	1.27927	0	0
LOC111096230	0	0	0	0	0	0	0	0	0	0	5.11825	3.51392	0	1.16784	2.77741
CENPW	237.697	278.128	236.1	353.334	368.953	390.969	286.698	288.133	242.625	436.078	428.909	513.032	286.556	256.925	297.183
LOC111096231	2.88993	0.880152	0	3.45559	0.958319	6.01491	2.00488	0	0	2.16954	2.0473	4.68523	2.55853	7.00705	8.33223
LOC111090705	0	0	0	1.7278	0.958319	0	0	0	0	0	1.02365	1.17131	2.55853	4.67137	1.38871
LOC100684456	2.16745	2.64046	4.21607	3.45559	0.958319	1.20298	6.01464	3.10656	2.7467	1.08477	1.02365	2.34261	1.27927	0	2.77741
LOC102153070	0	0	0	0	0	0	0	0	0	0	0	0	0	0	2.77741
LOC612687	17.3396	20.2435	23.891	19.0058	14.3748	12.0298	34.083	24.8525	19.2269	18.4411	10.2365	15.227	20.4683	15.1819	22.2193
RSPO3	0	0	0	0	0	0	0	0	0	0	0	0	0	1.16784	0
LOC100682860	0	0	0	0	0	0	0	0	0	0	1.02365	1.17131	0	0	0
LOC111096246	0	0	0	0	0	1.20298	0	0	0.915567	0	2.0473	1.17131	1.27927	3.50353	4.16612
RNF146	691.416	674.197	719.542	638.421	602.782	587.055	737.796	707.519	650.968	554.318	568.126	573.94	392.735	387.723	415.223
ECHDC1	993.414	884.553	942.291	1065.19	1051.28	1074.26	1269.09	1230.97	1113.33	1172.64	1157.75	1151.39	1376.49	1386.23	1415.09
LOC111096255	0	0	0	0	0	0	0	0	0	0	0	0	0	0	0
KIAA0408	0	0	0	0	0	0	0	0	0	0	0	0	1.27927	0	1.38871
SOGA3	0	0	0	0	0	0	0	0	0	0	0	0	1.27927	1.16784	1.38871
LOC100684835	0	0	0	0	0	0	0	0	0	0	0	0	0	0	0
LOC111096258	0	0	0	0	0	0	0	0	0	0	0	0	0	0	0
C1H6orf58	0	0	0	0	0	0	0	0	0	0	0	0	0	0	0
LOC111096260	0	0	0	0	0	0	0	0	0	0	0	0	0	0	0
LOC111090707	0	0	0	0	0	0	0	0	0	0	0	0	0	0	0
LOC612694	0	0	0	0	0	0	0	0	0	0	0	0	0	0	0
THEMIS	0	0	0	0	0	0	0	0	0	0	0	0	0	0	0
LOC111096271	0	0	0	0	0	0	0	0	0	0	0	0	0	0	0
PTPRK	0	0	0.702678	0	0	0	1.00244	0	0.915567	0	0	0	1.27927	0	0
LOC111096273	0	0	0	0	0	0	0	0	0	0	0	0	0	0	0
LOC106558822	0	0	0	0	0	0	0	0	0	0	0	0	0	0	0
LOC100683269	0	0	0	0	0	0	0	0	0	0	0	0	0	0	0
LOC111090710	0	0	0	0	0	0	0	0	0	0	0	0	0	0	0
LOC106559762	0	0	0	0	0	0	0	0	0	0	0	0	0	0	0
LAMA2	0	0	0	8.63898	13.4165	16.8417	0	0	0	5.42385	13.3075	14.0557	10.2341	7.00705	5.55482
LOC102151333	4.3349	9.68167	9.13481	8.63898	5.74991	8.42087	14.0342	10.0963	7.32454	5.42385	5.11825	2.34261	1.27927	8.17489	4.16612
LOC111090711	0	0	0	0.863898	0	1.20298	0	0	0	0	0	1.17131	2.55853	0	0
LOC111096277	0	0	0	8.63898	3.83327	3.60894	0	0	0	7.59339	3.07095	7.02784	7.6756	5.83921	4.16612
ARHGAP18	985.467	1022.74	1082.83	312.731	421.66	445.103	1082.63	1181.27	1225.94	353.635	382.845	339.679	264.808	256.925	299.96
LOC111096280	39.0141	51.0488	49.1874	14.6863	18.2081	9.62385	36.0878	45.8217	47.6095	13.0172	14.3311	16.3983	10.2341	10.5106	12.4983
LOC111090713	0	0	0.702678	3.45559	1.91664	4.81193	0	0	0	0	1.02365	1.17131	6.39633	4.67137	0
LOC111090714	0	0	0	0	0	0	0	0	0	0	0	0	0	0	0
TMEM244	0	0	0	0	0	0	0	0	0	0	0	0	0	0	0
L3MBTL3	169.784	159.308	191.128	63.9285	95.8319	80.5997	146.356	142.125	179.451	29.2888	30.7095	44.5096	37.0987	42.0423	49.9934
SAMD3	0	0.880152	0	2.59169	2.87496	3.60894	0	1.55328	0	3.25431	2.0473	5.85653	3.8378	3.50353	2.77741
LOC111090715	1.44497	2.64046	4.21607	6.04729	2.87496	3.60894	0	0	0	0	0	0	0	0	0
TMEM200A	145.219	143.465	148.265	138.224	144.706	132.328	0	0	0	0	0	0	0	0	2.77741
LOC106559769	2.88993	2.64046	6.3241	5.18339	2.87496	4.81193	2.00488	4.65984	2.7467	2.16954	9.21285	2.34261	6.39633	1.16784	5.55482
LOC106559350	0	0	0	0	0	0	0	0	0	0	0	0	0	0	0
EPB41L2	164.004	152.266	148.265	64.7924	66.124	92.6296	161.393	154.551	148.322	77.0187	63.4663	59.7366	40.9365	38.5388	36.1063
LOC102151410	1.44497	0	0	0	0	0	0	0	0	0	0	0	1.27927	1.16784	0
LOC102155875	0	0	0	0	0	0	0	0	0	0	0	0	0	0	0
AKAP7	167.616	154.907	181.994	127.857	135.123	117.892	194.473	172.414	151.984	155.122	153.548	149.927	166.305	161.162	133.316
LOC111096305	0	0	0	0	0	0	0	0	0	0	1.02365	0	0	0	0
LOC491382	0	0	0	0	0	1.20298	0	0	0	0	0	0	0	2.33568	0
LOC606788	0	0	0	0	0	0	0	0	0	0	0	0	0	0	0
LOC106559338	0.722483	0	0	0	0.958319	0	0	0	1.83113	0	2.0473	0	0	0	0
LOC102156614	567.149	481.443	471.497	381.843	409.202	396.984	491.195	441.908	437.641	334.109	294.811	303.368	273.763	302.471	351.342
ZNF782	72.2483	66.8916	77.9972	119.218	114.04	129.922	58.1415	68.3443	74.1609	135.596	121.814	142.899	203.403	240.575	223.582
ZNF510	246.367	271.087	255.775	274.72	253.954	295.933	184.449	200.373	277.417	274.447	283.551	296.341	304.465	258.093	270.798
AAED1	346.069	361.743	311.989	596.09	368.953	449.915	324.79	303.666	342.422	349.296	419.697	475.55	260.97	293.128	304.126
LOC111096328	0.722483	3.52061	4.21607	12.0946	8.62487	10.8268	4.00976	0.77664	5.4934	10.8477	11.2602	17.5696	15.3512	7.00705	11.1096
LOC102157212	0.722483	3.52061	0.702678	7.77508	4.79159	0	3.00732	3.10656	5.4934	1.08477	6.1419	4.68523	11.5134	4.67137	9.72094
CDC14B	838.08	976.089	981.641	639.285	772.405	793.968	784.91	774.31	854.224	615.065	543.558	606.737	515.544	515.018	513.821
LOC102157082	15.1721	22.884	20.3777	11.2307	13.4165	7.21789	11.0268	17.8627	10.9868	19.5259	14.3311	7.02784	19.189	26.8604	19.4419
HABP4	253.592	203.315	269.126	196.105	209.872	200.898	322.786	293.57	246.288	285.295	245.676	269.4	205.962	178.68	181.92
LOC100856674	14.4497	14.0824	16.8643	17.278	13.4165	19.2477	20.0488	14.7562	20.1425	19.5259	21.4967	16.3983	16.6305	15.1819	18.0532
ZNF367	715.258	708.522	753.973	741.225	632.49	866.147	993.418	979.343	1044.66	1097.79	1265.23	1183.02	1399.52	1508.85	1656.73
SLC35D2	202.295	167.229	204.479	220.294	250.121	220.146	239.583	188.723	174.873	219.124	182.21	245.974	159.908	171.673	155.535
LOC100856244	2.88993	0.880152	2.81071	31.9642	23.958	12.0298	3.00732	0	6.40897	17.3563	11.2602	21.0835	25.5853	19.8533	22.2193
HSD17B3	0	0	0	5.18339	2.87496	0	0	0.77664	0	4.33908	4.0946	7.02784	10.2341	9.34273	6.94353
LOC111090716	0	0	0	0	0	0	0	0	0	0	0	0	1.27927	1.16784	2.77741
LOC102151543	0	0	0	0	0	0	0	0	0	0	0	0	5.11706	3.50353	0
LOC106559352	0	0.880152	0.702678	1.7278	0	2.40596	0	0	0	0	0	1.17131	0	0	1.38871
LOC111096339	0	0	0	2.59169	3.83327	4.81193	0	0	0	1.08477	0	1.17131	14.0719	9.34273	4.16612
ERCC6L2	856.865	939.122	923.319	609.912	657.407	683.293	687.674	785.183	940.287	680.151	666.396	617.279	534.733	550.053	531.874
LOC111096340	28.1768	31.6855	39.35	34.5559	22.9996	26.4656	17.0415	21.7459	35.7071	26.0345	25.5913	36.3105	26.8646	47.8815	19.4419
LOC111096350	0	2.64046	0	12.0946	8.62487	12.0298	0	0	0	11.9325	6.1419	7.02784	10.2341	7.00705	9.72094
LOC111090717	0	0	0	0	0	0	0	0	0	0	0	0	0	0	0
PTCH1	458.777	583.541	536.846	661.746	506.951	542.545	383.934	410.842	546.594	688.829	621.356	639.533	1050.28	1031.2	1020.7
LOC111096354	6.50235	3.52061	7.72946	6.91119	1.91664	4.81193	2.00488	0.77664	0.915567	4.33908	7.16555	7.02784	23.0268	23.3568	22.2193
LOC102151730	0	1.7603	0	0.863898	0.958319	0	0	0	0	1.08477	3.07095	2.34261	3.8378	4.67137	8.33223
LOC100688335	0	0	0	0	0	1.20298	0	0	0	0	0	0	3.8378	2.33568	1.38871
FANCC	175.563	162.828	178.48	70.8397	72.8322	80.5997	190.464	175.521	185.86	78.1035	84.963	66.7645	88.2694	89.9238	79.1562
LOC111096365	0	0	0	8.63898	4.79159	6.01491	0	0	0	8.67817	4.0946	7.02784	2.55853	1.16784	8.33223
LOC111096364	27.4544	50.1687	44.9714	120.946	81.4571	95.0355	35.0854	41.1619	35.7071	105.223	115.672	114.788	125.368	119.12	136.093
LOC106559202	878.539	857.268	796.837	1332.13	1288.94	1375.01	1095.67	1015.84	879.86	1569.66	1643.98	1583.61	2324.43	2424.44	2402.46
MIR24-1	10.8372	12.3221	9.83749	27.6447	19.1664	10.8268	10.0244	13.9795	13.7335	31.4583	23.544	32.7966	67.8011	86.4203	51.3821
MIR27B	3.61242	7.92137	2.81071	11.2307	7.66655	3.60894	2.00488	2.32992	2.7467	9.76294	9.21285	11.7131	19.189	26.8604	27.7741
MIR23B	0.722483	4.40076	0.702678	5.18339	10.5415	9.62385	0	1.55328	0.915567	14.102	6.1419	14.0557	23.0268	29.196	26.3854
C1H9orf3	65.0235	63.371	67.4571	57.0173	49.8326	61.352	50.122	72.2275	69.5831	43.3908	49.1352	37.4818	33.2609	43.2101	37.495
FBP1	5.77986	5.28091	4.91874	4.31949	4.79159	9.62385	4.00976	3.10656	1.83113	1.08477	0	1.17131	6.39633	4.67137	2.77741
FBP2	80.1956	59.8503	70.9705	37.1476	47.9159	48.1193	51.1244	57.4713	42.1161	23.865	23.544	29.2827	23.0268	18.6855	26.3854
LOC100688687	0	0	0	0	0	2.40596	0	0	0	2.16954	3.07095	0	29.4231	24.5247	19.4419
CTSL3	0	0	0	0.863898	2.87496	0	0	0	0	6.50862	3.07095	1.17131	23.0268	24.5247	23.608
LOC100688819	0.722483	0	0.702678	0	0.958319	0	0	0	0	1.08477	0	0	7.6756	0	8.33223
LOC100688895	0	0	0	0.863898	1.91664	1.20298	0	0	0	3.25431	0	1.17131	17.9097	11.6784	15.2758
DAPK1	1286.02	1358.07	1316.12	898.454	939.152	839.681	1217.96	1403.39	1675.49	1216.03	1167.98	1193.56	1199.95	1243.75	1208.17
LOC111096369	0	0	0	0	0	0	0	0	0	0	0	0	0	2.33568	0
LOC106559361	0	1.7603	0	0	0	0	0	0	0	0	0	0	2.55853	0	0
LOC111096374	0.722483	0	0	0	0.958319	0	0	0	0	0	0	0	0	0	0
LOC100682577	0	0	0	0	0	0	0	0	0	0	0	0	0	0	0
LOC111096376	0	0	0	0	0.958319	0	0	0	0	0	0	0	0	0	0
LOC106559362	0	0	0.702678	0.863898	1.91664	0	0	0	0	3.25431	2.0473	1.17131	1.27927	1.16784	1.38871
LOC111096384	0	0	0	2.59169	0	1.20298	0	0	0	1.08477	0	2.34261	0	2.33568	5.55482
GAS1	177.008	170.75	160.913	466.505	193.58	238.19	182.444	159.211	130.011	322.177	475.997	606.737	149.674	158.826	165.256
LOC106559315	0	0	0.702678	0	0.958319	1.20298	0	2.32992	0.915567	0	0	0	0	1.16784	0
LOC111090722	0	0.880152	0.702678	1.7278	2.87496	2.40596	2.00488	0.77664	0	3.25431	1.02365	0	3.8378	1.16784	2.77741
LOC100682985	0	0	0	0	0	0	0	0	0	0	0	0	0	0	0
ZCCHC6	986.189	1095.79	1096.18	803.425	814.571	838.478	822.001	866.73	1019.94	757.17	760.572	746.122	743.254	833.839	770.732
LOC111096394	3.61242	6.16107	5.62142	13.8224	13.4165	8.42087	13.0317	9.31968	3.66227	10.8477	18.4257	8.19915	11.5134	22.189	30.5515
ISCA1	1041.1	1022.74	1041.37	1633.63	1680.89	1786.43	1280.12	1220.88	1116.99	1481.8	1454.61	1685.51	1005.5	947.12	1062.36
LOC111096404	85.9755	74.8129	85.7267	24.1891	20.1247	39.6984	91.222	97.08	124.517	32.5431	13.3075	17.5696	8.95486	18.6855	9.72094
LOC111096406	0	1.7603	3.51339	18.1419	14.3748	19.2477	0	0	3.66227	21.6954	22.5203	10.5418	29.4231	19.8533	22.2193
LOC111096408	0	0	0	8.63898	0.958319	4.81193	0	0	1.83113	3.25431	10.2365	4.68523	6.39633	4.67137	11.1096
LOC111096422	0	0	0	6.04729	0	1.20298	0	0	0	3.25431	6.1419	1.17131	3.8378	5.83921	2.77741
GOLM1	8394.53	8581.48	8579.7	7619.58	8436.08	7495.78	9324.69	9846.24	10406.3	6267.8	6819.56	6104.85	4025.85	4612.97	4345.26
NAA35	1065.66	1086.99	1111.64	542.528	701.489	668.858	1263.07	1269.03	1227.78	567.335	647.971	580.968	391.455	385.388	387.449
LOC111096425	2.16745	0.880152	0	4.31949	1.91664	1.20298	1.00244	0.77664	0	2.16954	3.07095	3.51392	8.95486	4.67137	11.1096
LOC484145	135.827	148.746	155.994	140.815	151.414	169.62	188.459	156.881	203.256	169.224	183.233	149.927	153.512	184.519	194.419
LOC111096426	0	0	0	3.45559	3.83327	0	0	1.55328	0	11.9325	5.11825	7.02784	11.5134	11.6784	16.6645
AGTPBP1	202.295	220.038	210.101	99.3483	128.415	159.997	211.515	208.916	205.087	145.359	146.382	139.385	182.935	192.694	202.751
LOC111096434	0	0.880152	0	0	0	0	0	0	0	0	1.02365	0	0	0	1.38871
LOC111096428	0	0	0	1.7278	0	0	0	0	0	0	0	0	0	0	0
LOC111098564	0	0	0	0	2.87496	1.20298	0	0	0	0	0	1.17131	0	0	1.38871
LOC102157016	0	0	0	0	0	0	0	0	0	0	0	0	0	0	0
LOC111090724	0	0	0	0	0.958319	0	0	0	0	0	0	0	1.27927	1.16784	0
LOC111096441	0	0	0	0	0	0	0	0	0	0	0	0	0	0	0
NTRK2	0	0	0	0	0	0	0	0	0	0	0	0	0	2.33568	1.38871
LOC111098585	0	0	0	0	0	0	0	0	0	0	0	0	0	0	0
LOC111096447	0	0	0	0	0	0	0	0.77664	0	0	0	0	0	0	0
LOC111090725	0	0	0	0	0	0	0	0.77664	0	2.16954	0	0	0	0	0
SLC28A3	1.44497	5.28091	4.21607	2.59169	0.958319	0	1.00244	0	0.915567	0	0	0	0	1.16784	0
LOC111096474	0	0	0	0	0	0	0	0	0	0	0	0	0	0	0
LOC100683929	0	0	0	0	0	0	0	0	0	0	0	0	0	0	0
LOC111096473	0	0	0	0.863898	0	0	1.00244	1.55328	1.83113	1.08477	0	1.17131	1.27927	1.16784	0
LOC100684008	0	0	0.702678	0	0	0	0	0	0	0	0	0	1.27927	0	0
RMI1	462.389	441.836	459.551	372.34	421.66	388.563	588.432	640.728	617.092	554.318	453.477	518.889	241.781	244.079	238.857
LOC106559207	22.397	35.2061	28.8098	21.5975	22.9996	19.2477	24.0586	27.1824	25.6359	27.1193	25.5913	25.7687	11.5134	8.17489	15.2758
HNRNPK	13005.4	13124.8	13444.3	12168	11846.7	11806.1	13876.8	13575.7	13746.3	12149.4	11717.7	11087.6	13164.9	14231.3	14066.2
MIR7-1	8.6698	16.7229	17.5669	6.91119	5.74991	9.62385	18.0439	17.0861	27.467	7.59339	7.16555	1.17131	7.6756	10.5106	16.6645
LOC100684152	0.722483	0.880152	2.10803	202.152	131.29	150.373	1.00244	0	0.915567	218.039	219.061	254.174	658.822	842.014	751.29
C1H9orf64	1564.9	1589.55	1682.91	2818.04	2650.71	2849.86	1788.35	1738.12	1550.06	2901.76	2830.39	2951.69	3616.49	3538.56	3670.35
KIF27	107.65	120.581	118.05	55.2895	60.3741	70.9759	72.1757	101.74	91.5567	46.6451	63.4663	50.3662	157.35	103.938	126.372
LOC100686720	4.3349	4.40076	6.3241	15.5502	2.87496	14.4358	5.0122	0.77664	0.915567	16.2716	14.3311	9.37045	29.4231	19.8533	27.7741
GKAP1	130.047	105.618	115.942	59.609	76.6655	80.5997	176.429	164.648	136.42	79.1883	72.6792	71.4497	61.4048	80.5811	106.93
LOC111096523	0	0.880152	0	1.7278	0.958319	2.40596	0	0	0	0	0	0	7.6756	5.83921	1.38871
LOC111096518	3.61242	7.04122	4.91874	2.59169	3.83327	2.40596	14.0342	10.0963	4.57784	4.33908	1.02365	4.68523	3.8378	4.67137	5.55482
UBQLN1	4053.13	4288.1	4298.98	1783.95	2152.38	2010.18	4030.81	4187.64	4488.11	1668.38	1665.48	1553.15	826.406	992.665	916.546
IDNK	117.765	131.143	128.59	165.868	88.1653	134.734	148.361	114.943	116.277	130.172	151.5	110.103	159.908	177.512	170.811
FRMD3	161.114	168.989	154.589	85.5259	100.623	73.3819	430.047	425.599	465.108	240.819	219.061	202.636	218.754	206.708	201.362
LOC111096570	0	0	0	0	0	0	0	0	0	0	0	0	0	1.16784	2.77741
RASEF	1555.51	1665.25	1681.51	1174.9	1272.65	1235.46	1570.82	1512.89	1750.56	1055.48	1140.35	966.328	703.596	717.055	755.456
LOC111096569	0	0	0	0.863898	0	0	0	0	0	0	0	0	6.39633	1.16784	0
LOC102155601	0.722483	0	0.702678	2.59169	0	1.20298	0	0.77664	1.83113	3.25431	1.02365	1.17131	3.8378	1.16784	0
LOC111096568	24.5644	29.045	20.3777	18.1419	15.3331	18.0447	11.0268	15.5328	23.8047	9.76294	18.4257	7.02784	10.2341	11.6784	6.94353
LOC111096571	0	0	0	0	1.91664	1.20298	0	0	0	0	0	0	0	0	0
LOC111096572	0	0	0	0	0	0	0	0	0	1.08477	2.0473	0	2.55853	0	1.38871
LOC111096574	0	0	0	0	0	0	0	0	0	0	0	0	0	0	0
LOC100684363	0	0	0	0	0	0	0	0	0	0	0	0	0	0	0
SPATA31D1	2.88993	0.880152	1.40536	2.59169	0.958319	0	4.00976	1.55328	1.83113	0	0	1.17131	0	0	2.77741
LOC102155844	5.77986	7.04122	3.51339	0.863898	3.83327	3.60894	6.01464	2.32992	2.7467	4.33908	6.1419	3.51392	1.27927	1.16784	0
LOC111096583	0.722483	0.880152	0.702678	0	0	1.20298	0	0.77664	0.915567	0	1.02365	0	0	0	0
TLE1	1363.33	1322.87	1355.47	777.508	966.943	893.815	1492.63	1269.03	1405.4	662.795	675.609	699.27	432.392	393.563	437.442
LOC111096585	13.7272	11.442	16.8643	20.7336	21.083	19.2477	14.0342	14.7562	21.9736	15.1868	23.544	17.5696	17.9097	11.6784	22.2193
LOC111096586	0.722483	0	1.40536	2.59169	1.91664	1.20298	1.00244	1.55328	0.915567	3.25431	10.2365	4.68523	1.27927	2.33568	2.77741
LOC111096588	0	0	0	0.863898	0	1.20298	0	0	0	0	0	1.17131	0	1.16784	0
LOC111090728	0	0	0	0	0	0	0	0	0	1.08477	0	0	1.27927	0	0
LOC100685388	174.841	181.311	155.292	87.2537	169.622	143.155	137.334	128.146	111.699	118.24	103.389	91.3619	46.0536	77.0776	63.8805
LOC476315	2994.69	2944.99	2914	1536.87	1986.59	1708.23	3426.34	3290.62	2945.38	1652.11	1503.74	1473.5	835.361	825.664	915.157
LOC100686028	5.77986	3.52061	6.3241	50.1061	60.3741	51.7282	2.00488	6.21312	8.2401	57.4928	40.946	48.0236	33.2609	28.0282	29.1628
LOC102151355	0	0	0	3.45559	6.70823	2.40596	0	0.77664	0	4.33908	1.02365	2.34261	3.8378	2.33568	4.16612
LOC106559215	0	0	0.702678	6.04729	0	0	1.00244	0	0	2.16954	7.16555	7.02784	1.27927	5.83921	0
LOC106557534	0	0	0	4.31949	0.958319	0	0	0	0	0	1.02365	1.17131	0	1.16784	4.16612
LOC100686646	26.0094	34.3259	33.0259	33.692	45.041	31.2775	44.1073	53.5881	32.9604	43.3908	42.9933	33.9679	14.0719	16.3498	26.3854
LOC102151589	0	0	0	5.18339	1.91664	1.20298	0	0	0	3.25431	0	3.51392	7.6756	8.17489	9.72094
LOC100687251	0	0	0	0	0	0	0	0	0	0	0	0	1.27927	1.16784	0
TRNAA-AGC	0	0	0	1.7278	2.87496	2.40596	3.00732	3.10656	1.83113	2.16954	2.0473	1.17131	3.8378	8.17489	15.2758
LOC111090731	0	0	0	0	0	0	0	0	0	0	0	0	0	1.16784	0
LOC111090733	0	0	0	0	0	0	0	0	0	0	0	0	1.27927	1.16784	0
LOC476317	928.391	958.486	950.723	710.988	749.405	760.284	861.096	842.654	954.937	551.063	596.788	685.214	814.892	838.51	738.791
LOC111096618	0	0	0	0	0	0	0	0	0	0	0	0	0	0	0
LOC100684877	0	0	0	0	0	0	0	0	0	1.08477	0	0	0	0	0
LOC111096622	0	0	0	0	0	0	0	0	0	0	0	0	3.8378	0	1.38871
PSAT1	3989.55	3884.99	4005.26	2817.17	3130.83	2928.06	4951.05	5036.51	4419.44	3483.2	3622.7	3469.41	2837.41	2851.87	2910.73
CEP78	361.964	389.027	345.717	178.827	161.956	157.591	420.022	371.234	412.921	173.563	168.902	182.724	121.53	95.763	65.2692
LOC111096628	0.722483	0	0	19.0058	14.3748	7.21789	3.00732	3.8832	0	17.3563	19.4494	17.5696	35.8194	42.0423	30.5515
LOC111096629	0	0	0	0	0	0	0	0	0	3.25431	2.0473	1.17131	2.55853	2.33568	8.33223
GNAQ	179.898	263.165	301.449	87.2537	87.207	79.3968	112.273	117.273	182.198	32.5431	37.8751	40.9957	26.8646	23.3568	22.2193
LOC111096630	0.722483	3.52061	0.702678	1.7278	3.83327	4.81193	3.00732	2.32992	4.57784	9.76294	7.16555	1.17131	7.6756	14.0141	6.94353
LOC111096633	32.5117	32.5656	25.2964	31.9642	21.083	26.4656	32.0781	49.7049	35.7071	31.4583	29.6859	43.3383	19.189	28.0282	23.608
GNA14	630.005	641.631	602.195	146.863	196.455	174.432	747.82	714.508	630.826	162.716	177.091	161.64	66.5218	65.3991	69.4353
VPS13A	2872.59	3447.56	3534.47	797.378	1104.94	1094.71	2137.2	2447.19	3430.63	689.914	717.579	556.371	225.151	272.107	220.804
LOC100684680	11.5597	14.0824	14.0536	26.7808	10.5415	10.8268	18.0439	9.31968	10.0712	33.6279	18.4257	19.9122	15.3512	25.6925	40.2725
FOXB2	0	0	0	0	0	0	0	0	0	0	0	0	0	0	0
LOC100856729	0	0	0	0	0	0	0	0	0	0	0	0	0	0	0
PRUNE2	0	0	0	1.7278	0.958319	7.21789	0	0	0.915567	7.59339	5.11825	5.85653	5.11706	1.16784	0
LOC102157105	0	0	0	0	0	2.40596	0	0	0	0	0	0	0	1.16784	0
LOC106559409	0	0	0	1.7278	0.958319	1.20298	0	0	0	3.25431	7.16555	2.34261	0	3.50353	2.77741
GCNT1	100.425	85.3748	100.483	125.265	149.498	145.561	66.161	76.8873	85.1477	107.392	108.507	107.76	62.684	39.7066	63.8805
RFK	973.907	976.969	983.046	1182.68	1147.11	1188.55	1121.73	1143.99	1147.21	1155.28	1165.94	1129.14	754.767	878.217	902.659
PCSK5	399.533	470.881	471.497	106.259	149.498	144.358	322.786	336.285	423.908	123.664	132.051	100.732	103.621	92.2595	73.6014
LOC111096657	8.6698	11.442	14.0536	0.863898	0	0	6.01464	5.43648	19.2269	1.08477	1.02365	0	1.27927	0	2.77741
LOC102151731	0	0	0	2.59169	0.958319	1.20298	0	0	0	8.67817	0	1.17131	3.8378	3.50353	4.16612
OSTF1	2184.07	1791.99	1938.69	2249.59	2693.83	2556.34	2235.44	2198.67	1801.84	2323.58	2372.82	2280.53	1898.43	2036.72	2034.45
NMRK1	294.773	291.33	304.259	487.239	417.827	404.202	359.876	339.392	281.995	458.858	495.447	469.694	386.338	426.262	420.778
LOC111096668	26.0094	26.4046	11.9455	22.4614	21.083	44.5103	32.0781	27.1824	21.9736	15.1868	11.2602	9.37045	38.378	14.0141	54.1595
CARNMT1	4463.5	4569.75	4522.43	2777.43	2969.83	2884.75	4704.45	4701.78	5113.44	3437.64	3739.39	3155.5	2831.02	3063.25	3466.21
LOC111096679	18.0621	22.0038	17.5669	80.3425	78.5821	110.674	22.0537	13.9795	18.3113	117.155	124.885	108.932	126.647	129.63	93.0433
C1H9orf40	347.514	319.495	342.907	284.222	268.329	267.062	417.015	372.01	393.694	235.395	275.362	346.707	200.845	260.429	229.136
TRPM6	118.487	185.712	148.265	105.396	94.8735	119.095	140.342	146.785	197.763	109.562	144.335	93.7045	111.296	101.602	105.542
LOC111096676	0	0	0	0	0	0	0	0	0	0	1.02365	0	2.55853	0	0
LOC102154310	0	0	0	1.7278	0	0	0	0	0	1.08477	0	0	0	2.33568	0
RORB	0	0	0	2.59169	5.74991	4.81193	0	0	0	14.102	11.2602	14.0557	12.7927	16.3498	13.8871
LOC100685845	17.3396	10.5618	18.2696	22.4614	26.8329	20.4507	23.0561	22.5225	28.3826	27.1193	36.8514	23.4261	35.8194	33.8674	45.8273
LOC608644	0.722483	0.880152	1.40536	0	0.958319	2.40596	2.00488	1.55328	1.83113	1.08477	0	0	1.27927	1.16784	1.38871
LOC111090738	0	0	0	0	0	0	0	0	0	0	0	0	0	1.16784	0
LOC100685934	0	0	0	0	0	0	0	0	0.915567	0	0	1.17131	1.27927	1.16784	0
LOC100686852	0	0	0	0	0	0	0	0	0	0	0	0	1.27927	0	0
LOC484167	0	0	0	0	0	1.20298	1.00244	0	0	1.08477	0	0	0	1.16784	2.77741
LOC102152841	0	0	0	1.7278	2.87496	1.20298	0	0	0	7.59339	3.07095	2.34261	26.8646	12.8463	15.2758
LOC111096689	1.44497	0	0	140.815	53.6658	83.0057	0	0	0	128.003	98.2704	107.76	84.4316	102.77	119.429
ANXA1	38869.6	37730.4	38998.6	20810.4	24913.4	25136.3	42000.2	41019.8	38842	25928.2	24996.5	25255.7	23162.4	22868.7	24360.7
LOC106559319	0	0	0	0	0.958319	0	0	0	0	0	1.02365	1.17131	1.27927	0	0
LOC111096698	0	0	0	0	0	1.20298	0	0	0	0	0	0	0	0	0
LOC102153050	2.16745	1.7603	0.702678	2.59169	0.958319	3.60894	1.00244	5.43648	0.915567	0	2.0473	1.17131	1.27927	0	2.77741
ALDH1A1	8226.92	8049.87	8657.69	3368.34	3892.69	4175.55	8746.29	9026.88	8275.81	3111.12	3459.94	3125.05	1687.35	1667.68	1827.54
LOC111090744	1.44497	0.880152	0.702678	20.7336	12.4581	15.6388	1.00244	0	0.915567	22.7802	23.544	16.3983	26.8646	22.189	24.9967
TMC1	0	0	0	8.63898	3.83327	8.42087	0	0	0	11.9325	12.2838	7.02784	11.5134	23.3568	24.9967
LOC102153097	15.1721	16.7229	23.891	24.1891	14.3748	22.8566	14.0342	23.2992	30.2137	28.204	33.7805	22.2548	17.9097	4.67137	12.4983
LOC106559434	41.904	52.8091	44.9714	40.6032	19.1664	27.6686	36.0878	62.1312	58.5963	34.7127	47.0879	55.0514	20.4683	16.3498	20.8306
ZFAND5	4022.06	3979.17	4204.12	3047.83	3220.91	3439.32	4847.8	4641.2	4875.4	3651.34	3482.46	3462.38	2342.34	2541.22	2578.83
GDA	7.94731	13.2023	6.3241	5.18339	11.4998	9.62385	15.0366	14.7562	16.4802	18.4411	14.3311	5.85653	25.5853	32.6996	31.9402
C1H9orf57	0.722483	0.880152	1.40536	0	1.91664	0	0	1.55328	0.915567	0	0	2.34261	2.55853	0	0
C1H9orf85	175.563	139.064	148.968	172.78	183.039	190.071	230.561	171.637	203.256	223.463	256.936	216.692	263.529	230.065	295.794
ABHD17B	708.033	634.59	631.005	486.375	461.91	443.9	886.157	740.138	692.169	433.908	468.832	479.064	464.374	454.29	479.103
LOC106559439	2.16745	0.880152	1.40536	60.4729	41.2077	46.9163	1.00244	2.32992	0	79.1883	62.4427	63.2506	148.395	128.463	120.817
TMEM2	1442.8	1573.71	1557.13	1670.78	1525.64	1485.68	927.257	1088.07	1204.89	1288.71	1154.68	1172.48	1084.82	1118.79	1104.02
TRPM3	1080.11	1294.7	1348.44	1112.7	987.068	1195.76	861.096	990.992	1208.55	1609.8	1395.24	1421.97	767.56	808.146	755.456
LOC102154385	7.94731	6.16107	7.02678	11.2307	8.62487	8.42087	11.0268	3.10656	5.4934	6.50862	11.2602	12.8844	15.3512	22.189	30.5515
LOC111096727	32.5117	43.1275	34.4312	22.4614	5.74991	20.4507	27.0659	32.6189	32.9604	23.865	18.4257	18.7409	8.95486	5.83921	11.1096
MIR204	0.722483	1.7603	0	0	0.958319	1.20298	0	0	0	1.08477	0	0	2.55853	0	0
LOC111096729	15.8946	16.7229	14.7562	24.1891	21.083	25.2626	6.01464	10.873	17.3958	39.0517	35.8278	25.7687	19.189	14.0141	19.4419
LOC111096732	0	0	0	0	0.958319	1.20298	0	0	0	1.08477	0	1.17131	0	2.33568	2.77741
LOC111096730	0	0	0	1.7278	0	1.20298	0	0	0	5.42385	3.07095	2.34261	2.55853	7.00705	2.77741
KLF9	1.44497	2.64046	2.10803	0.863898	0.958319	1.20298	0	0	4.57784	1.08477	0	0	15.3512	7.00705	11.1096
SMC5	1638.59	1711.02	1720.86	934.738	953.527	1016.52	1388.38	1455.42	1776.2	822.256	843.488	801.174	780.352	847.853	836.001
LOC111098535	4.3349	11.442	10.5402	8.63898	2.87496	9.62385	10.0244	8.54304	9.15567	4.33908	6.1419	4.68523	11.5134	16.3498	9.72094
MAMDC2	0	0	0	0	0	0	0	0	0	0	0	0	0	2.33568	0
LOC102154836	8.6698	7.04122	11.2428	12.0946	16.2914	10.8268	12.0293	9.31968	7.32454	14.102	14.3311	8.19915	30.7024	29.196	38.8838
LOC100856248	148.832	162.828	171.453	104.532	80.4988	116.689	200.488	166.201	184.945	111.731	110.554	99.5611	99.7828	95.763	105.542
LOC106559459	0	0	0	0	0.958319	0	0	0	0	1.08477	1.02365	1.17131	0	1.16784	1.38871
C1H9orf135	3.61242	5.28091	2.10803	9.50288	6.70823	6.01491	5.0122	6.21312	3.66227	5.42385	9.21285	7.02784	10.2341	7.00705	9.72094
PTAR1	421.208	441.836	446.2	458.73	413.035	535.327	363.886	420.162	508.14	504.418	529.227	493.12	868.622	828	898.492
APBA1	0.722483	2.64046	1.40536	6.04729	0.958319	1.20298	2.00488	0.77664	5.4934	3.25431	3.07095	0	2.55853	10.5106	13.8871
LOC106559460	0	1.7603	0	0	0	0	0	0	0	1.08477	1.02365	0	0	0	1.38871
LOC102155525	0	0	0	0	0	0	0	0	0	0	0	1.17131	2.55853	5.83921	2.77741
LOC111096747	0	0	0	0	0	0	0	0	0	0	0	0	0	1.16784	0
FAM189A2	0	0.880152	0	0.863898	0	0	0	0	0	0	0	0	2.55853	2.33568	0
LOC100685359	0	0	0	0	0	0	0	0	0	0	0	0	5.11706	2.33568	4.16612
LOC111096760	7.94731	11.442	11.2428	10.3668	4.79159	7.21789	7.01708	3.8832	6.40897	7.59339	2.0473	3.51392	8.95486	5.83921	9.72094
TJP2	4969.96	4788.03	4963.01	1910.08	2359.38	2100.41	4367.63	4617.12	4901.03	1453.59	1613.27	1535.58	1893.31	1823	1819.2
LOC111096756	16.6171	20.2435	25.9991	13.8224	12.4581	20.4507	28.0683	32.6189	36.6227	27.1193	20.473	21.0835	21.7475	39.7066	16.6645
LOC102155877	7.94731	8.80152	5.62142	13.8224	16.2914	13.2328	13.0317	8.54304	8.2401	13.0172	21.4967	15.227	38.378	26.8604	18.0532
FXN	115.597	99.4572	125.779	220.294	175.372	178.041	146.356	104.846	120.855	220.208	213.943	217.863	203.403	211.379	243.023
PIP5K1B	0	0	0	1.7278	0	0	0	0	0	0	3.07095	0	3.8378	7.00705	5.55482
LOC111096775	0	0	0	0	0	1.20298	0	0	0	0	0	0	0	0	0
FAM122A	119.932	110.019	111.023	126.129	134.165	102.253	97.2367	111.836	89.7256	112.816	131.027	135.872	60.1255	66.567	80.5449
LOC111096771	10.8372	14.9626	11.2428	113.171	79.5404	108.268	4.00976	7.7664	2.7467	107.392	125.909	112.445	204.683	228.897	198.585
LOC106559468	0	0	0	0	0	0	0	0	0	0	0	1.17131	0	0	0
LOC111096783	0	0	0	0	0	0	0	0	0	0	0	0	3.8378	1.16784	2.77741
LOC102156201	0	0	0	0	0	0	0	0	0	0	0	0	0	0	0
TMEM252	0	0	0	2.59169	0	0	0	0	0	1.08477	0	4.68523	14.0719	3.50353	6.94353
PGM5	0	0	0	0.863898	0.958319	0	0	0	0	0	1.02365	1.17131	10.2341	4.67137	2.77741
LOC102156339	0	0	0	0	0	0	0	0	0	0	0	0	0	0	1.38871
CBWD2	895.157	885.433	905.049	1147.26	1172.98	1319.67	893.174	894.689	781.894	1112.97	1143.42	1092.83	1125.75	1138.65	1141.52
DOCK8	182.066	205.956	210.803	55.2895	57.4991	89.0206	54.1317	68.3443	81.4855	32.5431	33.7805	37.4818	33.2609	38.5388	13.8871
KANK1	1028.82	1094.03	1046.99	284.222	352.661	321.196	967.354	1009.63	1049.24	277.701	366.467	350.221	175.259	239.408	258.299
DMRT1	0	0	0	0.863898	0	1.20298	0	0	0	0	0	0	2.55853	1.16784	1.38871
DMRT3	0	0	0	0	0	0	0	0	0	0	0	0	0	0	0
LOC106559228	0	0	0	0	0	0	0	0	0	0	0	0	0	0	0
LOC111096817	0	0	0	0	0	0	0	0	0	0	0	0	0	0	0
LOC111090766	0	0	0	0	0	0	0	0	0	0	0	0	0	0	0
LOC111096818	0	1.7603	1.40536	0.863898	0	0	0	0	0	0	0	0	0	0	0
SMARCA2	642.287	641.631	680.192	307.548	329.662	303.151	446.086	430.258	498.069	270.108	240.558	193.266	198.286	185.687	202.751
LOC111096824	0	1.7603	0	0	0	0	0	0	0	0	0	0	0	0	0
LOC100686886	0.722483	0	0	0.863898	0	0	0	0.77664	0	2.16954	3.07095	3.51392	0	3.50353	5.55482
LOC102151732	13.0047	14.0824	11.2428	49.2422	25.8746	43.3073	12.0293	12.4262	16.4802	73.7644	93.1522	94.8758	67.8011	64.2313	65.2692
VLDLR	943.563	952.325	1015.37	289.406	403.452	347.662	847.062	1021.28	1061.14	182.241	188.352	174.525	78.0352	73.574	94.432
KCNV2	0	0	0	18.1419	5.74991	9.62385	0	0	0	14.102	8.1892	14.0557	14.0719	17.5176	15.2758
LOC111096835	0	0	1.40536	9.50288	4.79159	2.40596	0	1.55328	0	5.42385	5.11825	4.68523	5.11706	7.00705	13.8871
PUM3	2029.46	2028.75	1977.34	610.776	804.029	725.398	2299.6	2123.33	2119.54	526.114	550.724	518.889	314.699	266.268	312.459
LOC111096836	0.722483	0	0	4.31949	4.79159	1.20298	1.00244	3.8832	1.83113	1.08477	1.02365	4.68523	2.55853	3.50353	2.77741
LOC609469	0	0	0	0.863898	1.91664	0	0	0	0	0	0	1.17131	3.8378	2.33568	2.77741
LOC102152101	0	0	0	0	0	0	0	0	0	0	0	0	0	0	0
RFX3	707.311	748.129	800.35	463.049	508.867	567.807	600.461	655.484	778.232	455.604	514.896	425.184	345.402	339.842	322.18
LOC111096943	0	0	1.40536	2.59169	0	1.20298	0	0	0	0	0	0	2.55853	3.50353	2.77741
LOC102152915	0	0	0	2.59169	0	0	0	0	0	1.08477	0	1.17131	0	0	0
GLIS3	2372.63	2515.47	2582.34	614.232	866.32	721.789	2081.06	2214.2	2667.96	523.944	527.18	528.259	208.52	205.54	204.14
LOC111096953	17.3396	24.6443	15.4589	12.0946	5.74991	8.42087	8.01952	18.6394	17.3958	4.33908	6.1419	14.0557	1.27927	3.50353	1.38871
LOC111096954	3.61242	7.92137	6.3241	2.59169	0	1.20298	9.02196	4.65984	8.2401	5.42385	1.02365	0	1.27927	1.16784	0
LOC111096950	5.77986	4.40076	6.3241	1.7278	0	3.60894	2.00488	3.10656	8.2401	1.08477	4.0946	2.34261	1.27927	1.16784	2.77741
LOC100683013	5.05738	2.64046	0	0.863898	0.958319	2.40596	0	2.32992	0.915567	1.08477	1.02365	2.34261	2.55853	0	2.77741
LOC111096948	0	0	2.81071	4.31949	0.958319	3.60894	5.0122	0.77664	2.7467	0	2.0473	1.17131	3.8378	0	1.38871
LOC111096946	0.722483	4.40076	3.51339	1.7278	3.83327	1.20298	4.00976	2.32992	5.4934	0	2.0473	2.34261	1.27927	3.50353	0
LOC111096955	80.9181	87.1351	97.6722	22.4614	26.8329	21.6537	57.1391	55.9181	68.6675	18.4411	10.2365	3.51392	11.5134	0	1.38871
SLC1A1	8581.65	8721.43	8840.39	4724.66	5301.42	5076.58	8601.94	8664.19	9159.33	4267.49	4169.33	3782.15	2319.31	2520.2	2527.44
LOC111096959	840.97	802.699	770.135	446.635	519.409	578.634	1187.89	1061.67	885.353	462.112	444.264	446.268	248.178	262.764	295.794
SPATA6L	79.4731	80.974	61.133	24.1891	26.8329	40.9014	88.2147	106.4	99.7968	32.5431	33.7805	28.1114	28.1439	22.189	19.4419
PLPP6	1241.95	1204.93	1207.2	1341.63	1401.06	1485.68	1214.96	1091.96	1057.48	1417.8	1338.93	1369.26	1109.12	1068.58	1197.06
LOC100687131	0	1.7603	0	1.7278	0.958319	1.20298	0	0.77664	0	0	1.02365	5.85653	5.11706	7.00705	5.55482
CDC37L1	550.532	527.211	560.737	438.86	457.118	443.9	644.569	582.48	486.166	397.026	410.484	431.041	298.069	289.625	343.01
AK3	1580.79	1592.2	1634.43	977.933	1276.48	1245.09	1816.42	1703.17	1611.4	1146.6	1175.15	1149.05	1059.23	1151.49	1110.96
LOC102153704	1.44497	0.880152	0.702678	2.59169	2.87496	1.20298	0	0	1.83113	2.16954	1.02365	1.17131	5.11706	2.33568	2.77741
LOC102153759	9.39228	8.80152	4.21607	3.45559	5.74991	1.20298	7.01708	9.31968	5.4934	4.33908	7.16555	8.19915	5.11706	4.67137	11.1096
RCL1	624.225	616.107	619.762	666.929	573.075	576.228	816.988	698.199	667.448	721.372	805.613	798.831	734.299	669.173	798.506
MIR101-2	0	0.880152	0	0	0	0	0	0	0	0	0	0	0	0	0
LOC111096967	0	0	1.40536	0	0.958319	1.20298	0	2.32992	0	0	0	1.17131	0	3.50353	1.38871
LOC111090783	0	0	0	0.863898	0	0	0	0	0	0	0	1.17131	2.55853	5.83921	0
JAK2	1226.78	1367.76	1409.57	750.728	949.694	895.018	1229.99	1259.71	1529	750.661	800.494	754.321	431.113	497.501	505.489
LOC111096968	23.1195	26.4046	16.8643	10.3668	8.62487	8.42087	42.1025	31.8422	33.876	3.25431	1.02365	7.02784	10.2341	0	11.1096
LOC111090784	0.722483	2.64046	2.10803	32.8281	17.2497	14.4358	4.00976	3.8832	3.66227	20.6106	18.4257	22.2548	20.4683	14.0141	12.4983
INSL6	0	1.7603	0.702678	18.1419	13.4165	26.4656	0	0	0	9.76294	19.4494	23.4261	17.9097	21.0212	19.4419
CD274	93.9228	76.5732	73.7812	241.891	182.081	232.175	83.2025	89.3136	71.4142	293.973	228.274	222.548	422.158	419.255	449.941
RLN2	2.88993	0.880152	2.10803	36.2837	20.1247	51.7282	4.00976	2.32992	2.7467	62.9167	57.3244	69.1071	49.8914	46.7137	45.8273
PLGRKT	177.008	177.791	203.777	244.483	284.621	275.483	295.72	256.291	250.865	311.329	295.835	299.854	298.069	348.017	331.901
LOC111096980	10.8372	7.92137	8.43213	18.1419	25.8746	19.2477	6.01464	8.54304	9.15567	15.1868	17.4021	11.7131	38.378	38.5388	37.495
LOC100688720	0	0	0	0	0	0	0	0	0	0	0	0	0	4.67137	0
PDCD1LG2	0	0	0	0	0	0	0	0	0	1.08477	0	4.68523	0	2.33568	4.16612
LOC111090785	0	0	0	0.863898	0	0	0	0	0.915567	1.08477	1.02365	4.68523	2.55853	4.67137	5.55482
LOC111096981	0.722483	1.7603	1.40536	1.7278	1.91664	2.40596	0	0.77664	3.66227	5.42385	2.0473	1.17131	15.3512	16.3498	16.6645
RIC1	1275.18	1319.35	1352.65	799.97	836.612	830.057	1153.81	1161.08	1321.16	755	748.288	658.274	560.319	586.257	662.412
ERMP1	4980.8	5013.35	5177.33	2637.48	2852.91	2626.11	3225.85	3624.58	3708.96	1752.99	1691.07	1644.51	1121.92	1144.48	1113.74
LOC106559498	0	0.880152	0.702678	2.59169	0	0	0	0	0.915567	0	0	0	6.39633	4.67137	4.16612
LOC111096982	2.88993	0	0.702678	0.863898	0	0	2.00488	0.77664	1.83113	0	1.02365	2.34261	0	0	0
LOC102155374	0	0	0	0	0	0	0	0	0	0	0	0	2.55853	2.33568	0
LOC111096991	0	0	0	0	0	0	0	0	0	0	0	0	0	0	0
LOC111090786	0	0	0	0	0	0	0	0	0	0	0	0	1.27927	0	0
LOC100687983	39.0141	28.1649	36.5392	19.8697	45.9993	32.4805	47.1147	38.832	25.6359	35.7974	33.7805	28.1114	20.4683	19.8533	47.216
LOC609770	0	0	0	0	0	0	0	0	0	0	0	0	1.27927	0	0
LOC111096995	0	0	0	0	0	0	0	0	0	0	0	0	0	0	0
LOC102155456	0	0	0	0	0	0	0	0	0	0	0	0	0	0	0
LOC111096997	0	0	0	0	0	0	0	0	0	0	0	0	0	0	0
LOC102153005	0	0	0	0	0	0	0	0	0	0	0	0	0	0	0
LOC111097000	0	0	0	0	0	0	0	0	0	0	0	0	0	0	0
LOC484191	0	0	0	0	0	0	0	0	0	0	0	0	0	0	0
LOC111097017	0	0	0	0	0	0	0	0	0	0	0	0	0	0	1.38871
SPTLC1	1427.63	1450.49	1519.19	1129.11	1342.6	1334.11	1612.93	1490.37	1679.15	1168.3	1152.63	1076.43	1359.86	1374.55	1391.48
ROR2	0	0	3.51339	1.7278	0	1.20298	0	0	0	0	0	0	1.27927	1.16784	0
LOC111097025	0	0	0	0	0	0	0	0	0	0	0	0	0	0	0
LOC476346	33.2342	36.9664	21.783	32.8281	39.2911	27.6686	36.0878	21.7459	29.2981	35.7974	46.0643	56.2227	93.3864	102.77	115.263
NFIL3	288.271	286.93	308.476	189.194	221.372	184.056	414.008	412.396	409.259	174.648	183.233	181.553	149.674	122.623	144.425
AUH	339.567	293.091	285.99	304.956	253.954	292.324	361.881	298.23	274.67	296.142	314.261	305.711	182.935	192.694	191.641
SYK	0	0	0	0	0	0	0	0	0	0	0	0	0	2.33568	0
LOC106559506	0	0	0	0	0	0	0	0	0	0	0	0	0	0	0
DIRAS2	0	0	0	0	0	0	0	0	0	0	0	0	0	0	0
LOC111097044	0	0	0	0	0	0	0	0	0	0	0	0	0	0	0
LOC111097047	0	0	0	0	0	0	0	0	0	0	0	0	0	0	0
LOC102156486	0	0	0	0	0	0	0	0	0	0	0	0	0	0	0
LOC111090787	0	0	0	0	0	0	0	0	0	0	0	0	0	0	0
LOC111090788	0	0	0	0	0	0	0	0	0	0	0	0	0	0	0
LOC111097050	0	0	0	0	0	0	0	0	0	0	0	0	0	0	0
LOC100684705	9.39228	9.68167	4.21607	6.04729	8.62487	4.81193	9.02196	7.7664	6.40897	3.25431	4.0946	1.17131	1.27927	3.50353	11.1096
LOC106559328	0	0	0	0	0	0	1.00244	0	0	0	0	0	0	0	0
LOC111090789	0	0	0	0	0	0	0	0	0	0	0	0	0	0	0
LOC111097055	0.722483	0	0.702678	0	0	0	2.00488	0.77664	0.915567	0	0	2.34261	0	0	0
LOC111097054	0	0	0	0	0	0	0	0	0	0	0	0	0	1.16784	2.77741
LOC102156616	0	0	0	0	0	0	0	0	0	0	0	0	0	0	0
LOC111090790	0	0	0	0	0	0	0	0	0	0	0	0	0	1.16784	0
LOC111097059	0	0	0	0	0	0	0	0	0	0	0	0	1.27927	0	0
GADD45G	116.32	106.498	94.1588	9.50288	9.58319	7.21789	124.303	163.094	109.868	17.3563	28.6622	21.0835	23.0268	17.5176	29.1628
SEMA4D	585.934	494.646	496.09	788.739	571.158	695.323	458.115	520.349	551.171	776.696	714.508	692.242	940.261	995.001	897.104
SECISBP2	963.792	987.531	946.507	809.473	869.195	810.809	1020.48	1004.2	1042.83	843.952	930.498	750.807	857.108	923.763	860.997
CKS2	937.061	970.808	966.182	1305.35	1223.77	1335.31	1368.33	1311.74	1161.85	1447.08	1566.18	1559.01	3097.1	2785.3	3198.19
LOC111097076	5.05738	9.68167	4.91874	53.5617	33.5412	44.5103	8.01952	3.8832	5.4934	42.3061	49.1352	58.5653	55.0084	70.0705	84.711
LOC111098877	0	0	0	0	0	0	0	0	0	0	1.02365	0	2.55853	0	0
SHC3	0	0	0	0	0	0	0	0	0	0	0	1.17131	0	3.50353	4.16612
S1PR3	0	0	0	0	0	0	0	0	0	0	0	0	0	0	0
LOC100688971	0	0	0	0	0	0	0	0	0	0	0	0	0	0	0
SPIN1	2099.54	2193.34	2171.27	1993.88	2109.26	1939.21	1977.81	2117.9	1965.72	1758.41	1790.36	1728.85	1029.81	1135.14	1170.68
LOC102157320	38.2916	50.1687	35.1339	58.7451	45.041	61.352	27.0659	34.9488	45.7784	70.5101	58.3481	57.394	58.8462	68.9027	69.4353
LOC111097080	0	0	0	0	0	0	0	0	0	0	0	0	0	0	0
LOC111097082	0	0	0	0	0	0	0	0	0	0	0	0	0	0	0
LOC102151309	0	0	0	0	0	0	0	0	0	0	1.02365	0	0	0	0
LOC106559234	0	0	0	0	0	0	0	0	0	0	0	0	0	0	0
CDK20	592.436	576.5	597.979	448.363	536.658	455.93	627.527	587.14	552.087	416.552	459.619	482.578	277.601	267.436	281.907
LOC111097104	10.1148	15.8427	16.8643	11.2307	13.4165	13.2328	12.0293	11.6496	15.5646	10.8477	5.11825	2.34261	8.95486	3.50353	4.16612
LOC100684129	18.7846	20.2435	23.891	24.1891	29.7079	30.0745	24.0586	25.6291	19.2269	28.204	28.6622	28.1114	40.9365	50.2172	47.216
LOC111097094	0	0	0	2.59169	1.91664	3.60894	1.00244	0	0	2.16954	0	5.85653	3.8378	4.67137	8.33223
NUTM2F	0	0	0	0	1.91664	1.20298	0	0	0	0	1.02365	0	17.9097	17.5176	20.8306
LOC111090791	0	0	0	0	0	0	0	0	0	0	0	0	1.27927	0	0
LOC111097110	0	0	0	0	0	0	0	0	0	0	0	0	0	2.33568	0
LOC476356	0	0	0	0	0	0	0	0	0	0	0	0	1.27927	2.33568	1.38871
LOC102153277	0	0	0	0	0	0	0	0	0	0	0	0	2.55853	2.33568	1.38871
LOC106559537	1.44497	0	2.81071	4.31949	7.66655	3.60894	3.00732	1.55328	7.32454	3.25431	2.0473	1.17131	28.1439	37.3709	24.9967
ZNF169	236.974	252.604	245.235	107.987	121.706	86.6147	183.446	199.596	296.644	113.901	97.2468	119.473	152.233	152.987	163.867
LOC102153346	7.22483	2.64046	7.72946	42.331	9.58319	10.8268	3.00732	6.98976	6.40897	36.8822	30.7095	46.8523	63.9633	100.434	70.824
MIRLET7D	10.8372	12.3221	11.2428	71.7035	52.7075	68.5699	11.0268	18.6394	19.2269	92.2055	75.7501	117.131	240.502	242.911	227.748
MIRLET7F	0	0	0	45.7866	18.2081	25.2626	0	0.77664	0.915567	52.069	30.7095	33.9679	112.575	127.295	106.93
PTPDC1	76.5832	97.6969	77.2946	40.6032	70.9156	62.555	72.1757	82.3238	73.2454	45.5604	71.6555	66.7645	58.8462	53.7207	62.4917
LOC111097122	0	0	0	0	0	1.20298	0	0	0	1.08477	0	0	0	1.16784	0
BARX1	0	0	0	0	0	0	0	0	0	0	1.02365	0	0	0	0
LOC100687380	4.3349	7.04122	7.02678	8.63898	3.83327	13.2328	15.0366	9.31968	5.4934	10.8477	8.1892	9.37045	20.4683	9.34273	12.4983
LOC100688015	1.44497	2.64046	0.702678	0.863898	0	3.60894	1.00244	3.8832	1.83113	0	0	0	3.8378	1.16784	0
LOC610518	5.77986	3.52061	4.21607	4.31949	4.79159	2.40596	4.00976	3.8832	4.57784	3.25431	3.07095	2.34261	2.55853	3.50353	0
PHF2	769.444	850.227	753.271	815.52	807.863	857.726	640.559	605.779	698.578	713.779	707.342	713.326	1199.95	1152.66	1201.23
LOC102153371	23.8419	16.7229	32.3232	50.97	37.3744	39.6984	14.0342	38.832	12.8179	22.7802	31.7332	29.2827	47.3328	46.7137	49.9934
LOC610549	5881.73	6067.77	6052.87	2223.67	2705.33	2531.07	5713.91	5834.12	6607.65	2205.34	2321.64	2009.96	2591.79	2700.05	2648.26
LOC102153628	3.61242	4.40076	4.91874	20.7336	3.83327	6.01491	2.00488	3.8832	0.915567	17.3563	5.11825	3.51392	26.8646	33.8674	30.5515
WNK2	160.391	232.36	191.831	75.1591	82.4154	108.268	176.429	198.043	249.95	59.6624	104.412	83.1628	75.4767	56.0564	66.6579
LOC111097145	0	0	0	0	0	0	0	0	0.915567	0	0	0	3.8378	0	1.38871
NINJ1	686.359	663.635	644.355	1084.19	1072.36	908.251	693.688	675.676	600.612	967.615	902.859	1021.38	1072.02	1094.27	934.599
CARD19	186.401	159.308	171.453	223.75	283.662	286.31	162.395	142.902	144.66	247.328	210.872	274.086	194.448	168.169	172.199
SUSD3	0	0	0.702678	2.59169	2.87496	1.20298	0	0.77664	0.915567	6.50862	4.0946	2.34261	2.55853	4.67137	2.77741
MIR8893	0	0	0	0	0	0	0	0	0	0	0	0	0	0	0
LOC111090795	0	0	0	0	0	0	0	0	0	0	0	0	3.8378	0	0
LOC111097157	0	0	0	0	0	0	0	0	0	0	0	0	2.55853	0	0
FGD3	0	0	0	0.863898	0.958319	0	0	1.55328	0.915567	0	0	1.17131	0	0	0
BICD2	1218.11	1271.82	1384.28	792.195	930.527	866.147	1171.85	1200.68	1380.68	880.834	885.457	782.433	896.766	853.692	838.778
IPPK	567.872	515.769	522.792	444.908	512.7	524.5	572.393	600.342	589.625	557.572	526.156	545.829	450.302	461.297	429.11
CENPP	805.569	736.687	801.053	432.813	556.783	519.688	1014.47	938.181	939.372	493.571	511.825	409.957	363.312	335.171	379.117
ECM2	19.507	22.0038	16.1616	19.0058	24.9163	20.4507	14.0342	17.0861	20.1425	27.1193	35.8278	23.4261	65.2426	67.7348	69.4353
ASPN	23.1195	19.3633	18.2696	11.2307	3.83327	13.2328	29.0708	24.8525	24.7203	2.16954	11.2602	5.85653	21.7475	14.0141	18.0532
OMD	6.50235	11.442	10.5402	0	0.958319	0	4.00976	9.31968	13.7335	1.08477	2.0473	1.17131	5.11706	11.6784	4.16612
OGN	47.6839	43.1275	42.8633	30.2364	16.2914	38.4954	59.1439	62.1312	49.4406	44.4756	34.8041	28.1114	25.5853	38.5388	33.3289
NOL8	1687.72	1851.84	1822.04	1572.29	1519.89	1633.65	1583.85	1780.06	1841.21	1566.41	1469.96	1423.14	1183.32	1244.92	1280.39
IARS	3863.12	4169.28	3980.67	1401.24	1533.31	1349.74	3229.86	3593.51	3671.42	1056.57	1096.33	986.24	683.128	734.572	704.074
ZNF484	124.267	133.783	144.049	223.75	144.706	169.62	66.161	113.389	125.433	163.8	179.139	159.298	184.214	176.344	163.867
LOC106559551	7.22483	0	8.43213	56.1534	28.7496	45.7133	10.0244	7.7664	10.0712	43.3908	55.2771	46.8523	86.9901	106.274	77.7675
MFSD14B	1068.55	1102.83	1057.53	749.864	754.197	716.977	1042.54	1008.08	1000.71	527.199	535.369	529.431	392.735	398.234	370.784
LOC111097189	0	0	0	0	0	0	0	0	0	0	0	0	2.55853	4.67137	1.38871
LOC100856086	151.721	130.263	133.509	62.2007	68.9989	98.6445	104.254	98.6332	104.375	52.069	54.2535	59.7366	48.6121	44.378	44.4386
MZF1	179.898	205.956	168.643	159.821	112.123	101.05	136.332	149.891	162.971	110.647	143.311	152.27	129.206	116.784	86.0997
UBE2M	1624.86	1582.51	1585.24	2423.23	1807.39	1826.13	2232.43	1815.01	1674.57	2077.34	2484.4	2754.91	1999.49	1778.62	1913.64
CHMP2A	1224.61	1111.63	1063.15	1040.13	1245.81	1162.08	1171.85	1120.69	997.053	1020.77	975.539	1030.75	809.775	898.07	780.452
TRIM28	5346.37	5042.39	5062.09	2080.27	2384.3	2129.28	5593.61	5261.73	5302.05	1814.82	1934.7	2026.36	1089.93	1038.21	1049.86
ZBTB45	103.315	86.2549	92.7535	44.9227	45.041	19.2477	95.2318	91.6435	80.5699	26.0345	27.6386	21.0835	35.8194	25.6925	30.5515
SLC27A5	11.5597	7.92137	12.6482	6.91119	4.79159	8.42087	6.01464	7.7664	12.8179	17.3563	5.11825	12.8844	6.39633	11.6784	12.4983
ZNF446	135.827	131.143	133.509	145.135	138.956	158.794	158.385	125.039	142.828	134.512	122.838	151.099	103.621	103.938	105.542
ZNF324	98.2577	114.42	137.022	102.804	84.332	74.5848	82.2001	89.3136	82.401	60.7472	81.892	90.1906	70.3596	47.8815	58.3256
ZNF132	70.0809	63.371	82.916	42.331	46.9576	40.9014	54.1317	66.791	50.3562	40.1365	51.1825	40.9957	143.278	152.987	156.924
ZNF584	70.8033	67.7717	64.6464	120.946	105.415	110.674	44.1073	42.7152	52.1873	83.5273	80.8684	117.131	118.972	117.952	113.874
LOC111098715	27.4544	22.884	28.1071	44.9227	31.6245	34.8865	23.0561	14.7562	9.15567	37.967	37.8751	33.9679	49.8914	32.6996	37.495
LOC111098719	2.16745	2.64046	1.40536	442.316	336.37	401.796	3.00732	0	2.7467	452.349	402.295	439.24	1057.95	1181.86	1056.8
RNF225	2.88993	2.64046	3.51339	456.138	240.538	310.369	1.00244	5.43648	0.915567	419.806	377.727	468.523	947.936	1020.69	924.878
RPS5	6446.72	5799.32	5929.19	6210.56	6563.52	6610.38	7108.3	6571.92	5879.77	7279.9	6971.06	7793.87	8738.67	8131.68	8832.17
ZNF837	96.0903	98.577	106.807	61.3368	91.9986	81.8027	69.1683	86.9836	76.9076	75.9339	106.46	85.5054	66.5218	73.574	59.7143
LOC111098716	7.22483	12.3221	10.5402	51.8339	27.7912	39.6984	10.0244	10.0963	6.40897	68.3406	58.3481	67.9358	83.1523	79.4132	52.7708
A1BG	0	4.40076	0	6.04729	0	8.42087	0	0.77664	3.66227	7.59339	9.21285	5.85653	7.6756	7.00705	8.33223
ZSCAN22	166.894	194.514	179.183	188.33	198.372	184.056	178.434	205.809	202.34	196.343	213.943	192.094	213.637	249.918	219.415
LOC102153707	0	0	0	3.45559	5.74991	7.21789	0	0	0	6.50862	9.21285	5.85653	25.5853	29.196	26.3854
ZNF8	71.5258	67.7717	97.6722	116.626	107.332	102.253	44.1073	63.6844	65.9208	150.783	152.524	119.473	271.204	334.003	273.575
LOC102153779	0	0	0	0	0	0	0	0	0	0	0	1.17131	14.0719	12.8463	5.55482
ZNF274	251.424	194.514	226.965	304.092	309.537	273.077	202.493	238.428	218.821	267.938	285.598	250.66	321.096	289.625	365.23
LOC102154338	53.4637	58.9702	54.1062	64.7924	58.4574	43.3073	57.1391	56.6947	48.5251	62.9167	54.2535	36.3105	58.8462	61.8956	65.2692
ZNF329	88.8654	91.5358	90.6454	50.1061	33.5412	34.8865	106.259	85.4304	89.7256	42.3061	49.1352	43.3383	49.8914	36.2031	49.9934
ZSCAN18	0	0	0	8.63898	6.70823	10.8268	1.00244	0	0	20.6106	10.2365	4.68523	20.4683	23.3568	31.9402
LOC102154185	1.44497	3.52061	2.10803	12.9585	8.62487	20.4507	0	1.55328	0.915567	24.9497	14.3311	16.3983	19.189	29.196	19.4419
ZNF135	32.5117	36.0862	39.35	13.8224	19.1664	16.8417	35.0854	26.4057	42.1161	10.8477	15.3548	9.37045	11.5134	8.17489	12.4983
ZSCAN1	5.77986	8.80152	9.83749	20.7336	13.4165	15.6388	9.02196	3.10656	4.57784	15.1868	16.3784	23.4261	24.3061	17.5176	30.5515
ZNF606	85.253	82.7343	83.6187	119.218	101.582	103.456	65.1586	54.3648	63.1741	105.223	99.2941	99.5611	168.863	174.008	158.312
C1H19orf18	0	0	0	10.3668	1.91664	6.01491	0	0	0	1.08477	1.02365	2.34261	19.189	15.1819	15.2758
LOC102152916	38.2916	45.7679	61.133	49.2422	45.041	40.9014	37.0903	35.7254	32.9604	22.7802	31.7332	42.167	29.4231	33.8674	43.0499
LOC111098655	0	0	0	1.7278	0.958319	0	0	0	0	1.08477	2.0473	2.34261	2.55853	3.50353	0
LOC102152786	38.2916	48.4084	36.5392	41.4671	60.3741	51.7282	21.0512	32.6189	32.9604	29.2888	36.8514	37.4818	58.8462	46.7137	58.3256
LOC102152670	31.0668	41.3672	40.7553	51.8339	27.7912	69.7729	20.0488	17.8627	33.876	48.8147	36.8514	67.9358	72.9182	82.9168	90.2659
LOC102154937	4.3349	0.880152	2.10803	6.91119	1.91664	2.40596	0	2.32992	1.83113	1.08477	5.11825	7.02784	2.55853	5.83921	9.72094
LOC102152536	25.2869	25.5244	27.4044	38.0115	43.1243	54.1342	21.0512	14.7562	24.7203	45.5604	63.4663	56.2227	39.6572	49.0494	58.3256
LOC100686693	54.9087	47.5282	60.4303	44.0588	43.1243	39.6984	79.1927	58.248	63.1741	45.5604	62.4427	56.2227	34.5402	37.3709	29.1628
LOC100686615	1.44497	1.7603	0.702678	3.45559	6.70823	0	1.00244	1.55328	1.83113	3.25431	5.11825	1.17131	1.27927	0	5.55482
LOC102152102	79.4731	73.0526	74.4838	228.933	162.914	199.695	51.1244	47.375	64.0897	212.615	191.423	163.983	291.673	297.8	352.731
LOC102152013	120.655	100.337	121.563	326.554	275.037	288.716	90.2196	100.187	102.544	310.244	245.676	253.002	478.446	461.297	454.107
LOC111098717	14.4497	6.16107	8.43213	41.4671	41.2077	40.9014	4.00976	3.10656	4.57784	23.865	30.7095	23.4261	48.6121	43.2101	44.4386
LOC102155098	2.16745	0.880152	0.702678	6.91119	1.91664	1.20298	2.00488	0.77664	3.66227	15.1868	4.0946	5.85653	6.39633	12.8463	8.33223
LOC102151838	178.453	162.828	210.803	262.625	214.663	273.077	159.388	166.978	157.478	253.836	221.108	264.715	269.925	256.925	277.741
LOC100686546	10.1148	20.2435	14.7562	13.8224	8.62487	13.2328	8.01952	8.54304	13.7335	13.0172	7.16555	10.5418	21.7475	10.5106	12.4983
LOC100684902	119.932	103.858	127.887	210.791	159.081	170.823	101.246	96.3033	129.095	215.869	162.76	180.381	461.815	527.864	531.874
LOC610960	73.6933	66.8916	66.7544	88.9815	78.5821	84.2087	34.083	55.9181	74.1609	67.2558	107.483	89.0193	157.35	185.687	208.306
ZNF154	50.5738	57.2099	69.5651	82.9342	101.582	91.4266	63.1537	48.1517	61.343	99.7989	87.0103	93.7045	246.898	199.701	236.08
ZNF551	78.0282	82.7343	94.1588	230.661	176.331	196.086	96.2342	79.9939	124.517	263.599	270.244	231.919	757.326	759.097	787.396
LOC100685225	89.5879	89.7755	96.9695	180.555	202.205	174.432	100.244	97.08	108.952	194.174	177.091	192.094	434.95	412.248	476.326
ZSCAN4	0	0	0	1.7278	1.91664	3.60894	0	0	0	2.16954	7.16555	3.51392	19.189	18.6855	22.2193
LOC102155171	0	0	0	1.7278	0	0	0	0.77664	0	0	0	0	1.27927	4.67137	2.77741
ZNF550	1.44497	0.880152	0.702678	2.59169	2.87496	0	2.00488	2.32992	0	1.08477	2.0473	9.37045	5.11706	11.6784	11.1096
LOC111097268	0	0.880152	0.702678	0.863898	0.958319	0	1.00244	0.77664	0	1.08477	1.02365	1.17131	5.11706	3.50353	4.16612
LOC491462	0	0.880152	2.81071	0.863898	0.958319	0	2.00488	3.8832	3.66227	1.08477	0	2.34261	6.39633	4.67137	6.94353
LOC100685462	2.16745	2.64046	2.10803	5.18339	2.87496	4.81193	4.00976	2.32992	4.57784	3.25431	12.2838	5.85653	25.5853	21.0212	16.6645
LOC100685539	0	0.880152	3.51339	0.863898	0.958319	1.20298	2.00488	0.77664	0.915567	1.08477	1.02365	1.17131	7.6756	4.67137	2.77741
LOC100686907	0.722483	0	0	0	2.87496	0	0	1.55328	0	0	0	0	1.27927	0	1.38871
LOC106558942	98.2577	88.8954	90.6454	99.3483	99.6651	129.922	83.2025	114.943	96.1346	125.833	94.1758	108.932	222.592	252.254	259.688
LOC102156015	24.5644	26.4046	19.675	31.1003	23.958	27.6686	16.039	15.5328	24.7203	21.6954	15.3548	21.0835	34.5402	49.0494	37.495
LOC484262	17.3396	13.2023	17.5669	34.5559	23.958	33.6835	17.0415	14.7562	18.3113	41.2213	31.7332	28.1114	62.684	80.5811	73.6014
LOC100685630	120.655	125.862	126.482	244.483	222.33	257.438	140.342	124.262	115.361	285.295	265.125	291.655	631.957	551.221	709.628
ZNF304	98.9802	116.18	96.9695	158.093	139.915	147.967	68.1659	87.7603	75.0765	151.868	156.618	131.186	300.628	297.8	313.847
LOC111097267	36.1242	31.6855	35.1339	38.8754	42.166	43.3073	41.1	66.0144	39.3694	50.9842	30.7095	57.394	46.0536	47.8815	41.6612
LOC102155579	24.5644	30.8053	35.8366	50.1061	45.9993	60.1491	25.061	19.416	21.058	48.8147	34.8041	39.8244	63.9633	52.5529	51.3821
LOC102155336	139.439	147.866	146.86	252.258	196.455	224.957	115.281	104.846	141.913	196.343	160.713	166.326	314.699	319.989	315.236
AURKC	0.722483	0	0	4.31949	8.62487	2.40596	1.00244	0	0.915567	6.50862	5.11825	5.85653	14.0719	9.34273	22.2193
LOC111090800	0	0	0	0	0	0	0	0	0	0	0	0	0	0	0
LOC111090802	0	0	0	0	0	0	0	0	0	0	0	0	0	0	0
PEG3	0	0	0	0	0	0	0	0	0	0	0	0	0	0	0
LOC102156157	0	0	0	0	0	0	0	0	0	0	0	0	0	0	0
ZIM2	0	0	0	0	0	0	0	0	0	0	0	0	0	0	0
LOC476372	0	0	0	0	0	0	0	0	0	1.08477	1.02365	1.17131	0	1.16784	2.77741
LOC100687467	0	1.7603	0	0	0	0	0	0	0.915567	1.08477	0	0	0	0	1.38871
LOC102154596	0	0	0	0	0	0	0	0	0	0	0	0	1.27927	0	0
LOC102154673	0	0	0	0	0	0	0	0	0	0	0	0	0	0	0
LOC102154754	0	0	0	0	0	0	0	0	0	0	0	0	0	0	0
LOC102154839	0	0	0	0	0	0	0	0	0	0	0	0	0	0	0
LOC106558949	0	0	0	0	0	0	0	0	0	0	0	0	0	0	0
LOC106559250	0	0	0	0	0	0	0	0	0	0	0	0	0	0	0
LOC102157014	0	0	0	0	0	0	0	0	0	0	0	0	0	1.16784	2.77741
ZNF835	0	0	0	0	0	0	0	0	0	0	0	0	0	1.16784	1.38871
SMIM17	0	0	0	0	0	0	0	0	0	0	1.02365	0	5.11706	2.33568	0
LOC102154915	0	0	0	0	0	0	0	0	0	0	0	0	0	1.16784	0
LOC608859	65.746	58.09	80.1053	51.8339	59.4158	49.3222	42.1025	59.8012	45.7784	43.3908	35.8278	52.7088	103.621	77.0776	69.4353
LOC111097315	4.3349	0.880152	2.81071	1.7278	2.87496	2.40596	0	1.55328	2.7467	1.08477	13.3075	3.51392	5.11706	1.16784	8.33223
LOC611144	174.118	173.39	181.291	319.642	208.913	253.829	128.312	113.389	151.069	244.073	276.386	208.493	382.501	337.506	437.442
LOC111097314	0	0	0	0	0	0	0	0	0	0	0	1.17131	1.27927	0	0
LOC111097308	0	0	0	0	0	1.20298	0	0	0	0	4.0946	1.17131	1.27927	2.33568	0
LOC111097313	0	0	0	4.31949	0.958319	3.60894	0	0.77664	0	2.16954	2.0473	2.34261	5.11706	2.33568	0
LOC111097316	0	0	0	1.7278	2.87496	1.20298	0	0	0	0	1.02365	0	3.8378	1.16784	1.38871
ZNF582	159.669	194.514	155.292	93.301	132.248	113.08	142.346	145.232	163.887	87.8664	73.7028	60.9079	46.0536	38.5388	61.103
ZNF583	33.2342	27.2847	33.0259	69.1119	56.5408	64.961	31.0756	22.5225	35.7071	45.5604	72.6792	66.7645	42.2158	63.0635	73.6014
ZNF667	101.148	90.6557	99.0776	106.259	99.6651	103.456	97.2367	86.207	98.8813	104.138	92.1285	78.4775	79.3145	101.602	113.874
LOC106558975	0	0	0	0	0.958319	0	0	0	0	1.08477	0	1.17131	3.8378	1.16784	1.38871
LOC106558969	0	0	0	0	0	0	0	0	0	0	0	0	1.27927	0	2.77741
ZSCAN5B	0	0	0	0.863898	0	2.40596	0	0	0	0	1.02365	0	6.39633	18.6855	5.55482
GALP	0	0	0	2.59169	2.87496	0	0	0	0	3.25431	4.0946	1.17131	3.8378	2.33568	6.94353
ZNF444	132.214	121.461	110.32	187.466	136.081	168.417	166.405	159.211	181.282	203.937	205.754	222.548	159.908	156.491	149.98
LOC111097297	0	0	2.10803	0	0	0	2.00488	0	0	0	1.02365	0	1.27927	1.16784	0
ZNF787	357.629	334.458	324.637	488.966	390.036	451.118	341.832	351.818	309.462	543.47	456.548	556.371	593.579	497.501	536.04
NLRP5	0	0	0	19.8697	8.62487	12.0298	0	0	0	11.9325	13.3075	16.3983	23.0268	32.6996	23.608
NLRP8	0	0	0	0.863898	1.91664	2.40596	0	0	0	2.16954	3.07095	0	23.0268	16.3498	16.6645
NLRP13	0	0	0	0	0.958319	2.40596	0	0	0	0	0	0	30.7024	25.6925	27.7741
LOC102155284	0	0	0	0	0.958319	0	0	0	0	0	0	0	2.55853	2.33568	4.16612
NLRP9	0	0	0	3.45559	3.83327	7.21789	0	0	0	3.25431	2.0473	5.85653	48.6121	58.3921	37.495
RFPL4A	1.44497	4.40076	2.81071	64.7924	37.3744	63.758	2.00488	3.8832	2.7467	64.0015	48.1116	52.7088	97.2242	105.106	63.8805
EPN1	2384.92	2057.8	2166.36	2027.57	1741.26	1820.11	2370.77	2242.94	2226.66	1853.87	1879.42	2001.76	2072.41	2105.62	1942.8
U2AF2	3213.6	3098.14	3012.38	2975.27	3175.87	3007.45	3210.81	3319.36	3282.31	2909.35	2876.46	2929.44	3375.98	3230.25	3252.35
CCDC106	286.826	257.885	273.342	338.648	300.912	315.181	292.712	277.26	280.164	285.295	322.45	333.822	277.601	301.303	256.911
ZNF581	62.856	52.8091	56.2142	78.6147	53.6658	64.961	39.0951	60.5779	41.2005	75.9339	61.419	87.848	108.738	101.602	95.8207
ZNF580	157.501	126.742	108.212	336.056	210.83	236.987	173.422	191.83	103.459	293.973	297.882	332.651	317.258	283.786	259.688
LOC102152438	14.4497	16.7229	15.4589	29.3725	28.7496	34.8865	19.0464	14.7562	7.32454	22.7802	32.7568	25.7687	28.1439	42.0423	34.7176
ZNF784	107.65	89.7755	80.8079	82.0703	76.6655	84.2087	104.254	108.73	102.544	100.884	91.1049	73.7923	53.7292	49.0494	54.1595
ZNF865	294.051	228.84	224.857	508.836	389.077	418.637	296.722	302.113	247.203	503.334	527.18	590.338	440.068	493.997	398.558
ZNF524	72.2483	66.8916	61.133	79.4786	66.124	61.352	63.1537	61.3545	42.1161	58.5776	52.2062	49.1949	66.5218	45.5458	40.2725
FIZ1	299.83	305.413	259.991	599.545	448.493	460.742	317.773	362.691	313.124	702.931	681.751	740.266	1036.21	1018.36	999.868
ZNF579	155.334	136.424	134.914	317.915	265.454	257.438	203.495	184.064	125.433	412.213	436.075	498.977	418.32	407.577	359.675
LOC611270	0	0	0	0.863898	0	2.40596	0	0	0.915567	0	1.02365	0	14.0719	10.5106	8.33223
SSC5D	51.2963	63.371	51.2955	135.632	119.79	139.546	19.0464	10.873	28.3826	113.901	130.004	121.816	84.4316	59.5599	69.4353
NAT14	124.99	122.341	120.158	74.2952	57.4991	58.9461	108.263	103.293	88.81	54.2385	60.3954	51.5375	23.0268	37.3709	23.608
ZNF628	234.807	206.836	198.155	394.801	301.87	301.948	233.568	247.748	223.398	357.974	354.183	338.508	317.258	317.653	245.801
LOC111090817	0	0	0	0	0	0	0	0	0	0	1.02365	0	2.55853	4.67137	4.16612
ISOC2	334.51	323.896	328.151	343.831	353.62	430.667	382.932	368.127	305.799	448.01	409.46	483.75	392.735	370.206	405.502
LOC111097351	0	0	0	2.59169	0	0	0	0	0	0	3.07095	1.17131	1.27927	2.33568	1.38871
SHISA7	0.722483	0	0	2.59169	0	1.20298	1.00244	0.77664	2.7467	4.33908	0	3.51392	25.5853	23.3568	19.4419
UBE2S	1817.77	1660.85	1831.18	2518.26	2471.5	2593.63	2716.61	2705.81	2259.62	2864.88	2869.29	3144.96	2126.14	1859.2	1759.49
RPL28	7567.29	7059.7	6670.52	9475.24	9552.52	9760.99	9007.92	7979.97	7872.05	10716.4	10511.9	11492.9	10238	9355.58	9898.69
TMEM238	72.9708	67.7717	49.8901	481.191	88.1653	125.11	95.2318	89.3136	61.343	360.144	436.075	678.186	211.079	198.533	236.08
TMEM190	3.61242	5.28091	2.10803	18.1419	17.2497	14.4358	2.00488	5.43648	1.83113	7.59339	13.3075	9.37045	7.6756	16.3498	12.4983
IL11	36.1242	35.2061	47.0794	95.8927	103.498	102.253	19.0464	14.7562	21.9736	72.6796	82.9157	69.1071	52.4499	46.7137	41.6612
FAM71E2	0	0	0.702678	38.8754	23.958	30.0745	0	0	0	35.7974	47.0879	38.6531	40.9365	39.7066	33.3289
KMT5C	116.32	94.1763	95.5642	83.7981	73.7905	95.0355	79.1927	80.7705	62.2586	67.2558	82.9157	66.7645	47.3328	44.378	40.2725
TMEM150B	41.1815	44.8878	34.4312	38.8754	40.2494	38.4954	38.0927	51.2582	30.2137	31.4583	25.5913	40.9957	25.5853	24.5247	40.2725
BRSK1	33.2342	30.8053	39.35	36.2837	47.9159	51.7282	27.0659	44.2685	33.876	34.7127	24.5676	31.6253	28.1439	23.3568	15.2758
LOC111098870	0.722483	0.880152	1.40536	0	1.91664	1.20298	2.00488	0	0.915567	2.16954	2.0473	1.17131	3.8378	1.16784	0
HSPBP1	1223.16	1123.95	1197.36	1129.11	1310.02	1219.82	1315.2	1216.22	1182.91	1101.04	1210.98	1239.24	951.774	1002.01	970.705
PPP6R1	2852.36	2859.61	2732.71	1811.59	2112.13	1877.85	2678.52	2670.09	3025.95	1576.17	1683.9	1690.2	1079.7	1053.39	972.094
TMEM86B	14.4497	13.2023	23.1884	176.235	109.248	147.967	22.0537	20.1926	16.4802	186.581	177.091	203.807	165.025	120.288	126.372
PTPRH	0	0	0	38.8754	13.4165	38.4954	0	0	0	15.1868	14.3311	17.5696	124.089	108.609	118.04
SYT5	2.88993	4.40076	5.62142	13.8224	8.62487	16.8417	0	0.77664	2.7467	23.865	8.1892	10.5418	57.567	61.8956	56.9369
LOC100683159	0.722483	0	0	1.7278	0.958319	1.20298	1.00244	0	0	0	0	2.34261	0	0	1.38871
DNAAF3	13.0047	8.80152	20.3777	16.4141	15.3331	16.8417	13.0317	17.0861	13.7335	18.4411	12.2838	11.7131	15.3512	26.8604	20.8306
TNNI3	12.2822	12.3221	11.2428	7.77508	8.62487	19.2477	11.0268	13.2029	6.40897	18.4411	4.0946	8.19915	14.0719	14.0141	8.33223
TNNT1	0.722483	0	0	0.863898	1.91664	0	0	0	0	1.08477	2.0473	1.17131	7.6756	2.33568	2.77741
PPP1R12C	1059.88	964.647	999.208	828.478	967.902	892.612	1009.46	1020.5	997.053	630.252	629.545	665.302	443.905	467.137	470.771
EPS8L1	860.477	815.901	738.514	486.375	646.865	547.356	771.879	744.797	719.636	306.99	334.734	285.799	115.134	120.288	140.259
RDH13	370.634	374.945	349.231	691.982	593.199	583.446	347.847	409.289	439.472	885.173	913.096	856.225	793.145	871.21	879.051
GP6	0	0	0	3.45559	0	0	0	0	0.915567	4.33908	5.11825	3.51392	25.5853	25.6925	16.6645
NLRP2	0	0	0	0	0	1.20298	0	0	0	3.25431	3.07095	0	11.5134	24.5247	23.608
NCR1	0	0	0	0	0	0	0	0	0	0	0	0	2.55853	5.83921	4.16612
FCAR	0	0	0	0	0	0	0	0	0	0	0	0	6.39633	5.83921	1.38871
LOC100688493	0	0	0	0.863898	0	0	0	0	0	0	0	0	5.11706	7.00705	1.38871
LOC611399	0	0	0	1.7278	0.958319	0	0	0	0	0	0	0	1.27927	1.16784	4.16612
LOC484306	0	0	0	1.7278	2.87496	1.20298	0	0	0	1.08477	4.0946	4.68523	33.2609	39.7066	18.0532
LOC106559604	2.16745	0.880152	2.81071	3.45559	3.83327	2.40596	1.00244	1.55328	1.83113	2.16954	2.0473	1.17131	23.0268	39.7066	30.5515
CDC42EP5	184.956	180.431	169.345	367.157	282.704	316.384	226.551	215.129	202.34	329.77	365.443	425.184	358.194	338.674	354.12
LENG9	10.1148	4.40076	7.72946	130.449	46.9576	45.7133	4.00976	6.21312	3.66227	105.223	128.98	107.76	121.53	96.9309	88.8771
LENG8	1245.56	1440.81	1265.52	1902.3	1853.39	1799.66	1130.75	1276.02	1366.94	1745.4	1713.59	1712.45	1033.65	878.217	817.948
TTYH1	1.44497	2.64046	2.10803	5.18339	4.79159	3.60894	1.00244	3.8832	5.4934	8.67817	3.07095	1.17131	1.27927	8.17489	4.16612
LAIR1	0	0	0	0	0.958319	0	0	0	0	1.08477	0	0	7.6756	2.33568	2.77741
LOC102156159	0	0	0	0	0	0	0	0	0	0	0	0	1.27927	1.16784	0
LOC106559619	0	0	0	0	0	0	0	0	0	2.16954	1.02365	0	3.8378	4.67137	16.6645
LOC611446	0	0	0.702678	0	0	1.20298	0	0.77664	0	2.16954	1.02365	1.17131	7.6756	10.5106	11.1096
RPS9	7735.63	7181.16	7197.53	14332.1	14090.2	14399.7	8973.84	8703.02	7180.79	15980.8	15629.1	16766.1	21576.1	20369.5	21138.9
LOC484309	23.8419	29.9252	21.783	69.1119	55.5825	43.3073	51.1244	25.6291	21.9736	64.0015	51.1825	55.0514	189.331	174.008	180.532
TSEN34	1283.13	1090.51	1063.85	1133.43	1214.19	1202.98	1706.15	1655.8	1333.07	1391.76	1328.7	1314.21	1526.16	1458.63	1273.44
MBOAT7	1466.64	1400.32	1512.16	842.301	1003.36	822.839	1575.84	1452.32	1568.37	686.66	746.241	753.15	594.859	571.075	574.924
TMC4	1153.08	1091.39	1060.34	639.285	803.071	714.571	941.291	990.216	864.295	364.483	448.359	452.124	315.979	352.688	311.07
LENG1	137.994	107.379	136.319	92.4371	82.4154	79.3968	146.356	162.318	161.14	69.4253	80.8684	94.8758	63.9633	58.3921	70.824
CNOT3	1121.29	1079.07	1072.29	674.704	709.156	655.625	855.081	948.277	1024.52	605.302	579.386	590.338	483.563	444.948	424.944
PRPF31	1205.1	1064.1	1037.86	737.769	867.278	819.23	1134.76	1203.79	1094.1	812.493	801.518	751.979	854.55	817.489	829.057
LOC106559634	59.2436	62.4908	54.8089	44.9227	53.6658	48.1193	50.122	57.4713	56.7652	42.3061	54.2535	51.5375	57.567	50.2172	61.103
TFPT	132.937	150.506	123.671	295.453	236.705	220.146	150.366	166.201	130.926	278.786	227.25	304.54	250.736	247.582	274.964
NDUFA3	187.846	159.308	148.968	276.447	271.204	307.963	212.517	152.221	162.055	288.549	255.913	304.54	312.141	284.953	308.293
OSCAR	0	0	0	8.63898	2.87496	2.40596	1.00244	0	0	11.9325	5.11825	9.37045	8.95486	11.6784	9.72094
LOC106559612	0	0	0	5.18339	4.79159	1.20298	0	0	0	6.50862	1.02365	4.68523	12.7927	8.17489	12.4983
LOC106559258	0	0	0	0	0	0	0	0	0	0	0	0	1.27927	3.50353	2.77741
LOC484314	0	0	0	0	0.958319	1.20298	0	0	0	0	0	0	2.55853	7.00705	8.33223
LOC611492	0	0	0	0	0	1.20298	0	0	0	0	0	0	3.8378	0	1.38871
CACNG6	0	0	0	1.7278	0	0	0	0	0	0	0	0	10.2341	2.33568	1.38871
CACNG8	0	0	0	3.45559	0	1.20298	1.00244	1.55328	0.915567	1.08477	1.02365	0	2.55853	4.67137	1.38871
LOC102154157	0	0	0	4.31949	0.958319	0	0	0	0	0	1.02365	1.17131	2.55853	2.33568	1.38871
CACNG7	0	0	0	40.6032	27.7912	40.9014	0	0	0	45.5604	23.544	38.6531	43.495	58.3921	37.495
PRKCG	3.61242	2.64046	3.51339	295.453	189.747	233.378	1.00244	3.8832	4.57784	291.803	271.267	301.026	271.204	284.953	277.741
MYADM	2035.96	2126.45	2107.33	1364.96	1498.81	1206.59	1825.44	1813.45	2041.71	1084.77	1004.2	1088.14	701.038	806.979	659.635
NLRP12	0	0	0	1.7278	0	1.20298	0	0	0	0	1.02365	0	3.8378	5.83921	1.38871
MIR371	0	0	0	0	0	0	0	0	0	0	0	0	1.27927	0	0
LOC106559259	0	0	0	0	0	0	0	0	0	0	0	0	0	0	1.38871
LOC106559261	0	0	0	0	0	0	0	0	0	1.08477	0	1.17131	0	0	0
LOC100855881	0	0	0.702678	0	0.958319	0	2.00488	0	0	0	1.02365	0	0	1.16784	1.38871
DPRX	0	0	0.702678	0	0	3.60894	0	0	0	0	0	0	12.7927	12.8463	13.8871
LOC100855732	0	0	0	4.31949	1.91664	2.40596	0	0	0	1.08477	2.0473	3.51392	2.55853	5.83921	5.55482
LOC484316	3.61242	2.64046	3.51339	323.098	206.997	245.408	1.00244	3.10656	4.57784	323.262	294.811	319.767	315.979	308.31	315.236
LOC100855913	2378.41	2413.38	2412.29	1534.28	1746.06	1360.57	2152.24	2127.22	2357.59	1212.77	1178.22	1233.39	809.775	957.63	765.177
LOC100855742	0	0	0	1.7278	0	1.20298	0	0	0	0	0	0	3.8378	4.67137	1.38871
LOC100684538	0	0	0.702678	0	0.958319	0	2.00488	0	0	0	1.02365	0	0	1.16784	1.38871
LOC100683471	15.8946	16.7229	9.13481	43.1949	45.9993	55.3371	14.0342	6.98976	6.40897	54.2385	40.946	38.6531	102.341	119.12	80.5449
ZNF331	110.54	100.337	105.402	188.33	209.872	159.997	85.2074	87.7603	91.5567	148.614	163.784	139.385	259.691	260.429	270.798
LOC111098965	10840.1	10198.3	10187.4	7930.59	8360.37	8459.36	12957.5	11436.8	10801.9	9276.96	8675.44	8841.02	8105.43	8163.21	8983.54
VN1R4	0	0	0	0	0	0	0	0	0	1.08477	0	0	0	0	0
LOC106559263	0	0	0	0	0	0	0	0	0	1.08477	0	0	0	1.16784	0
LOC102155063	0	0	0	0	0	0	0	0	0	0	0	0	0	0	0
LOC106559647	2.88993	1.7603	0.702678	2.59169	5.74991	2.40596	1.00244	2.32992	1.83113	0	3.07095	0	2.55853	1.16784	1.38871
LOC111099006	0	0	0	0	0	0	0	0	0	0	0	0	1.27927	0	0
LOC106557491	48.4064	73.0526	68.8624	71.7035	57.4991	66.164	40.0976	48.1517	53.1029	81.3578	59.3717	57.394	153.512	188.023	144.425
LOC100683760	1382.11	1521.78	1430.65	667.793	666.031	661.64	1000.43	1109.04	1287.29	492.486	517.967	426.356	328.771	355.024	309.681
LOC106559648	487.676	531.612	512.252	203.016	181.122	180.447	427.039	506.369	532.86	189.835	175.044	167.497	235.385	295.464	295.794
LOC111098991	6.50235	4.40076	2.81071	12.9585	4.79159	9.62385	3.00732	7.7664	8.2401	6.50862	5.11825	7.02784	10.2341	5.83921	5.55482
LOC111098992	50.5738	55.4496	74.4838	42.331	36.4161	43.3073	29.0708	34.1721	30.2137	36.8822	27.6386	28.1114	23.0268	11.6784	24.9967
LOC111099009	0	0.880152	0.702678	6.04729	4.79159	8.42087	0	0	0	3.25431	4.0946	1.17131	14.0719	9.34273	16.6645
LOC100855888	128.602	119.701	132.806	333.465	203.164	255.032	61.1488	64.4611	78.7388	147.529	143.311	161.64	228.989	225.393	238.857
LOC102151818	5.05738	4.40076	4.91874	39.7393	26.8329	32.4805	1.00244	0	0.915567	14.102	8.1892	10.5418	39.6572	32.6996	34.7176
LOC102151565	5.05738	1.7603	4.91874	1.7278	0	2.40596	1.00244	0.77664	0.915567	0	1.02365	1.17131	2.55853	4.67137	2.77741
LOC106559035	3.61242	0.880152	0.702678	9.50288	6.70823	6.01491	0	0	0.915567	4.33908	1.02365	2.34261	10.2341	12.8463	6.94353
LOC100855918	9.39228	11.442	16.1616	112.307	74.7489	74.5848	8.01952	2.32992	4.57784	52.069	49.1352	51.5375	63.9633	66.567	65.2692
LOC102151412	2.16745	2.64046	2.10803	23.3253	15.3331	28.8716	1.00244	0	0	9.76294	6.1419	8.19915	31.9817	25.6925	27.7741
LOC482273	20.2295	25.5244	21.783	24.1891	19.1664	25.2626	8.01952	17.0861	14.6491	30.3736	16.3784	22.2548	26.8646	21.0212	29.1628
LOC111099005	0	0.880152	0	4.31949	0	0	0	1.55328	0	2.16954	1.02365	0	0	1.16784	2.77741
LOC106559275	2.16745	3.52061	2.81071	11.2307	4.79159	8.42087	3.00732	5.43648	0.915567	8.67817	8.1892	12.8844	11.5134	12.8463	15.2758
LOC111099012	5.77986	8.80152	3.51339	20.7336	13.4165	3.60894	6.01464	3.10656	2.7467	11.9325	3.07095	4.68523	15.3512	2.33568	12.4983
LOC476394	78.0282	117.94	97.6722	97.6205	68.0406	96.2385	52.1269	70.6742	97.0501	77.0187	59.3717	69.1071	130.485	130.798	147.203
LOC111089988	70.0809	70.4122	103.294	163.277	200.289	184.056	65.1586	78.4406	87.8944	190.92	141.264	168.668	198.286	246.415	238.857
LOC102156917	18.7846	26.4046	18.2696	47.5144	50.7909	42.1043	18.0439	24.8525	21.058	42.3061	30.7095	40.9957	49.8914	43.2101	48.6047
LOC100855990	0	0	0	0	0	1.20298	0	0	0	0	0	0	12.7927	8.17489	8.33223
MIR8891	1.44497	0.880152	1.40536	5.18339	9.58319	3.60894	2.00488	0.77664	3.66227	3.25431	2.0473	4.68523	16.6305	8.17489	6.94353
LOC106559276	0.722483	0.880152	0.702678	2.59169	1.91664	1.20298	0	0	0	5.42385	9.21285	2.34261	16.6305	12.8463	12.4983
LOC106559042	0.722483	0.880152	1.40536	5.18339	3.83327	9.62385	1.00244	0	3.66227	5.42385	3.07095	9.37045	28.1439	28.0282	40.2725
LOC102156858	5.77986	9.68167	3.51339	15.5502	10.5415	12.0298	5.0122	2.32992	7.32454	13.0172	7.16555	25.7687	40.9365	39.7066	24.9967
LOC106558995	122.822	111.779	111.023	76.8869	63.249	78.1938	94.2293	109.506	92.4723	61.8319	67.5609	69.1071	95.945	92.2595	93.0433
LOC106558999	66.4684	55.4496	59.0249	152.046	108.29	116.689	38.0927	28.7357	46.6939	103.053	111.578	92.5332	165.025	184.519	172.199
PPP2R1A	3402.9	3377.14	3370.75	1883.3	2507.92	1962.06	3035.39	3045.98	3017.71	1432.98	1425.94	1396.2	1182.04	1174.85	1094.3
LOC106559034	5.05738	0.880152	7.72946	4.31949	3.83327	3.60894	6.01464	3.10656	7.32454	3.25431	4.0946	3.51392	23.0268	19.8533	30.5515
LOC111098979	0	0	0	0	0	0	0	0	0	0	0	0	1.27927	5.83921	2.77741
LOC111090552	0	0	0	3.45559	0	0	0	0	0	1.08477	2.0473	0	3.8378	3.50353	1.38871
LOC111090559	0	0	0	0	0	0	0	0	0	0	0	2.34261	1.27927	7.00705	2.77741
LOC106559278	0	0	0.702678	1.7278	0.958319	0	1.00244	0	0.915567	1.08477	2.0473	0	2.55853	1.16784	0
LOC102156556	0	0	0	0.863898	0	2.40596	0	0	0	0	1.02365	1.17131	2.55853	3.50353	1.38871
ZNF350	102.593	102.098	89.2401	134.768	116.915	123.907	85.2074	92.4201	97.0501	111.731	128.98	119.473	184.214	254.589	186.087
LOC100685226	254.314	249.963	267.72	450.091	364.161	447.509	188.459	224.449	254.528	432.823	440.17	381.846	814.892	892.231	898.492
ZNF432	72.2483	58.9702	66.0517	113.171	78.5821	99.8474	41.1	43.4918	55.8496	78.1035	95.1995	86.6767	138.161	149.484	194.419
ZNF613	13.7272	6.16107	7.72946	6.91119	0.958319	6.01491	10.0244	13.9795	19.2269	9.76294	8.1892	10.5418	21.7475	5.83921	18.0532
LOC111099014	0	0	0	0	0	0	0	1.55328	0	0	0	1.17131	1.27927	0	2.77741
LOC491432	5.77986	2.64046	2.10803	6.04729	1.91664	3.60894	5.0122	2.32992	1.83113	2.16954	2.0473	2.34261	2.55853	5.83921	4.16612
LOC484341	0	0	0	0	0	0	0	0	0	0	0	0	0	1.16784	0
LOC102155960	23.1195	13.2023	9.83749	21.5975	13.4165	21.6537	7.01708	8.54304	4.57784	6.50862	5.11825	7.02784	7.6756	21.0212	23.608
LOC111098959	4.3349	4.40076	7.72946	11.2307	6.70823	21.6537	3.00732	5.43648	4.57784	6.50862	4.0946	5.85653	17.9097	21.0212	19.4419
LOC106558983	19.507	33.4458	23.1884	50.1061	40.2494	42.1043	11.0268	28.7357	27.467	31.4583	32.7568	45.681	40.9365	44.378	58.3256
FPR2	0	0	0	6.04729	2.87496	2.40596	0	0	0	2.16954	0	8.19915	23.0268	23.3568	40.2725
HAS1	5.05738	5.28091	2.81071	85.5259	75.7072	84.2087	0	0.77664	0.915567	71.5949	85.9866	66.7645	121.53	100.434	87.4884
SPACA6	348.237	376.705	339.393	547.711	491.617	486.004	299.729	290.463	343.338	395.941	402.295	419.328	345.402	432.101	383.283
MIR125A	0	0.880152	0.702678	0.863898	0	0	0	0.77664	0	0	0	0	0	0	0
MIRLET7E	0.722483	0	0.702678	0	0	0	0	0.77664	0	0	0	0	0	0	0
MIR99B	0.722483	0.880152	0	0	1.91664	0	1.00244	2.32992	3.66227	0	0	0	0	0	0
LOC111099011	7.94731	2.64046	6.3241	13.8224	21.083	15.6388	1.00244	9.31968	4.57784	27.1193	17.4021	22.2548	30.7024	26.8604	26.3854
LOC611716	0	0	0	0.863898	0	1.20298	2.00488	0.77664	0	0	1.02365	0	1.27927	3.50353	0
LOC476396	0	0.880152	0.702678	0	0	2.40596	0	0	0.915567	2.16954	0	1.17131	3.8378	5.83921	9.72094
LOC484342	0.722483	0.880152	2.81071	31.9642	2.87496	6.01491	2.00488	2.32992	0.915567	9.76294	16.3784	23.4261	6.39633	7.00705	13.8871
LOC476397	8.6698	11.442	8.43213	53.5617	34.4995	33.6835	4.00976	4.65984	5.4934	32.5431	34.8041	30.454	66.5218	71.2383	49.9934
ZNF175	261.539	286.049	278.963	583.995	491.617	466.757	173.422	222.119	223.398	612.895	578.362	535.287	652.426	677.348	738.791
LOC102155143	18.0621	22.0038	18.2696	48.3783	33.5412	33.6835	11.0268	14.7562	19.2269	37.967	41.9697	35.1392	38.378	36.2031	38.8838
LOC484343	0	0	0.702678	1.7278	2.87496	0	0	0.77664	0	0	0	0	7.6756	5.83921	5.55482
LOC102152131	0	0	0	0	0	0	0	0	0	0	0	0	0	0	0
C1H19orf84	0	0	0	0	0	0	0	0	0	0	0	0	0	0	1.38871
LIM2	0	0	0	0	0	0	0	0	0	0	0	0	1.27927	0	0
NKG7	0	0	0	0	1.91664	0	0	0	0	0	0	0	0	0	0
CLDND2	0	1.7603	0	0	0.958319	0	0	0	0	0	0	0	0	0	0
ETFB	822.186	808.86	862.186	609.048	830.862	741.036	826.01	795.279	678.435	638.93	576.315	585.653	378.663	304.807	323.568
VSIG10L	62.1335	66.8916	86.4294	240.164	206.039	236.987	59.1439	65.2377	75.0765	290.719	283.551	282.285	133.044	163.498	158.312
IGLON5	2.88993	2.64046	1.40536	6.91119	5.74991	8.42087	1.00244	0.77664	1.83113	7.59339	8.1892	4.68523	7.6756	8.17489	8.33223
LOC106559281	0	0	0	0	0	0	0	0	0	0	0	1.17131	0	2.33568	0
SIGLECL1	0	0	0	0	0	0	0	0	0	0	0	0	0	0	0
LOC100686432	41.1815	33.4458	33.0259	30.2364	32.5828	39.6984	44.1073	40.3853	53.1029	40.1365	41.9697	49.1949	48.6121	29.196	58.3256
LOC111097386	0	0	0	0	0	0	0	0	0	0	0	0	1.27927	1.16784	0
LOC484344	0	0	0	0	0	0	0	0	0	0	0	0	0	0	1.38871
LOC100686511	0	0	0	0	0	0	0	0	0	0	0	0	1.27927	0	0
CEACAM18	0	0	0	0	0	0	0	0	0	0	0	0	0	1.16784	1.38871
LOC100687329	0	0	0	0	0	0	0	0	0	0	0	0	0	0	4.16612
CTU1	4.3349	1.7603	5.62142	67.3841	8.62487	10.8268	10.0244	4.65984	1.83113	58.5776	42.9933	56.2227	16.6305	33.8674	34.7176
KLK14	0.722483	0	0	23.3253	10.5415	8.42087	0	0	0	11.9325	16.3784	10.5418	5.11706	11.6784	1.38871
KLK13	0	0	1.40536	4.31949	5.74991	3.60894	0	0.77664	0	5.42385	5.11825	10.5418	3.8378	4.67137	2.77741
LOC111097397	0	0	0	0.863898	0.958319	0	0	1.55328	0	1.08477	2.0473	2.34261	1.27927	0	1.38871
LOC611766	0	0	0	0.863898	0	1.20298	0	0	0	0	1.02365	0	2.55853	0	2.77741
LOC476401	0	0	0	0	0	0	0	0	0	0	0	0	2.55853	0	0
LOC111097398	0	0	0	0	0	0	0	0	0	1.08477	0	0	1.27927	0	0
KLK10	0	0	0	0	0	0	0	0	0	0	0	0	0	0	0
KLK9	0	0	0	0	0	0	0	0	0	0	0	0	0	0	0
KLK8	0	0	0	0	0	0	0	0	0	0	0	0	0	0	0
KLK7	0	0	0	0	0	0	0	0	0	1.08477	0	0	1.27927	0	0
KLK6	0	0	0	0	0	0	0	0	0	0	0	0	1.27927	0	0
KLK5	0	0	0	0	0	0	0	0	0	0	0	0	0	0	0
LOC611793	0	0	0	0	0	0	0	0	0	1.08477	0	0	0	0	1.38871
KLK4	0	0.880152	0	0	0	0	0	0.77664	0	0	0	0	0	0	0
KLK2	0	0	0	0	0	0	0	0	0	0	0	0	0	0	0
LOC484355	2.16745	6.16107	1.40536	0.863898	0.958319	1.20298	3.00732	0	2.7467	1.08477	3.07095	1.17131	0	0	0
LOC111097409	0	0	0	0	0	0	0	0	0	0	0	0	0	0	0
KLK15	0	0	0	0	0	0	0	0	0	0	0	0	0	0	0
KLK1	0	0	0	0	0	0	0	0	0	0	0	0	0	0	0
LOC102153804	0	0	0	0	0	0	0	0	0	0	0	0	0	0	1.38871
LOC102153921	0	0	0	0	0	0	0	0	0	0	0	0	0	0	0
LOC484356	1580.79	1490.98	1471.41	1649.18	1815.06	1800.86	1779.33	1721.03	1616.89	1972.11	2031.95	2096.64	1627.23	1654.83	1633.12
ACP4	0	0	0	2.59169	3.83327	1.20298	0	0	0	1.08477	1.02365	1.17131	7.6756	4.67137	6.94353
LOC102154339	0	0	0	1.7278	0	2.40596	0	0.77664	0	0	0	4.68523	5.11706	5.83921	4.16612
CLEC11A	0	0.880152	1.40536	19.8697	6.70823	12.0298	1.00244	2.32992	4.57784	17.3563	20.473	28.1114	38.378	32.6996	27.7741
SHANK1	0	0	0	1.7278	0	1.20298	0	0.77664	0	2.16954	2.0473	3.51392	6.39633	4.67137	1.38871
C1H19orf81	0	0	0	0	0	1.20298	0	0	0	0	0	0	0	0	0
SYT3	0.722483	0	0.702678	0	0	4.81193	0	0.77664	2.7467	0	0	0	6.39633	2.33568	1.38871
LOC102154857	0	0	0	0	0	1.20298	0	0	0	0	0	0	2.55853	1.16784	0
LRRC4B	0	0	0	0	0	0	0	0	0	0	0	0	3.8378	0	1.38871
ASPDH	0	0	0	0.863898	0	0	0	0	0	1.08477	2.0473	0	1.27927	0	4.16612
JOSD2	338.845	332.698	290.909	425.038	482.034	460.742	352.859	307.549	304.884	470.79	448.359	486.092	680.57	544.214	533.263
LOC106559047	284.658	267.566	245.937	374.932	415.91	386.157	301.734	256.291	231.638	375.331	387.963	394.73	560.319	454.29	440.22
LOC111097444	2.16745	0	3.51339	47.5144	33.5412	37.2924	1.00244	5.43648	0.915567	41.2213	46.0643	67.9358	43.495	59.5599	61.103
EMC10	978.965	944.403	887.482	1099.74	1247.73	1139.22	949.31	881.486	934.794	1015.35	947.9	931.189	796.983	746.251	816.559
FAM71E1	11.5597	12.3221	12.6482	25.053	15.3331	26.4656	9.02196	5.43648	10.0712	9.76294	15.3548	19.9122	26.8646	23.3568	16.6645
MYBPC2	2.88993	2.64046	2.81071	54.4256	62.2907	52.9312	0	1.55328	1.83113	86.7817	87.0103	94.8758	166.305	138.973	130.538
SPIB	11.5597	11.442	8.43213	25.9169	15.3331	25.2626	3.00732	7.7664	7.32454	28.204	25.5913	19.9122	37.0987	51.385	20.8306
POLD1	729.708	660.994	689.327	203.88	248.205	246.611	777.893	852.75	835.913	220.208	255.913	226.062	237.943	165.834	190.253
NR1H2	1048.32	1012.17	1045.58	1271.66	1347.4	1184.94	913.223	991.769	980.572	1096.7	1036.96	1253.3	938.981	924.931	1001.26
NAPSA	5.05738	5.28091	4.91874	25.053	16.2914	19.2477	2.00488	3.8832	1.83113	28.204	19.4494	29.2827	26.8646	15.1819	24.9967
LOC102156059	94.6453	103.858	76.5919	120.946	111.165	121.501	108.263	86.9836	75.9921	100.884	85.9866	114.788	95.945	108.609	104.153
MYH14	3405.79	3256.56	3362.31	568.445	775.28	620.738	2031.95	2331.47	2168.06	326.516	324.497	283.456	129.206	134.302	138.871
LOC111097449	0	3.52061	4.21607	1.7278	1.91664	0	1.00244	3.10656	1.83113	2.16954	1.02365	0	0	2.33568	0
IZUMO2	0	0	0	0	0	0	0	0	0	0	1.02365	0	1.27927	2.33568	1.38871
LOC484365	20.2295	14.0824	12.6482	6.91119	0.958319	8.42087	7.01708	10.873	19.2269	2.16954	4.0946	2.34261	25.5853	30.3639	20.8306
LOC111097462	0.722483	0	0	2.59169	4.79159	1.20298	0	0	0	2.16954	1.02365	1.17131	33.2609	37.3709	15.2758
ZNF473	225.415	214.757	248.045	218.566	195.497	236.987	202.493	219.789	235.301	261.43	236.463	238.947	344.123	379.549	347.176
VRK3	156.056	168.989	164.427	151.182	161.956	140.749	160.39	173.191	171.211	147.529	123.862	154.612	158.629	149.484	149.98
SIGLEC11	0	0	0	4.31949	5.74991	7.21789	1.00244	0	0	3.25431	4.0946	7.02784	17.9097	24.5247	23.608
ATF5	88.1429	103.858	85.024	145.135	127.456	128.719	87.2123	93.1968	97.9657	129.088	125.909	142.899	184.214	197.365	215.249
IL4I1	62.856	66.8916	58.3223	155.502	121.706	115.486	47.1147	59.0246	75.9921	147.529	142.287	132.358	139.44	135.47	140.259
NUP62	1848.11	1744.46	1690.64	1495.41	1528.52	1408.69	1924.68	1909.76	2051.79	1483.97	1378.86	1431.34	1006.78	956.462	1015.14
TBC1D17	610.498	625.788	615.546	312.731	354.578	310.369	635.547	639.174	628.079	285.295	326.544	317.424	250.736	197.365	226.359
AKT1S1	1363.33	1358.07	1305.58	1930.81	1673.22	1726.28	1528.72	1502.8	1278.13	1683.56	1767.84	1739.39	1762.83	1713.22	1531.74
PNKP	582.321	587.061	599.384	423.31	451.368	392.172	477.161	521.125	568.567	271.193	331.663	311.568	299.348	255.757	222.193
PTOV1	302.72	263.165	279.666	199.56	207.955	194.883	221.539	219.789	241.71	113.901	130.004	166.326	141.999	128.463	94.432
MED25	815.683	832.624	862.888	486.375	478.201	481.193	829.018	832.558	820.348	443.671	488.281	456.81	327.492	330.499	336.067
FUZ	202.295	179.551	160.211	109.715	118.832	104.659	184.449	164.648	158.393	91.1207	108.507	101.904	65.2426	65.3991	62.4917
LOC106559652	18.7846	14.9626	14.7562	7.77508	8.62487	19.2477	14.0342	19.416	9.15567	19.5259	13.3075	7.02784	8.95486	11.6784	5.55482
AP2A1	1771.53	1818.39	1739.13	533.025	738.864	575.025	1774.32	1685.31	1854.02	401.365	444.264	434.555	248.178	268.604	224.97
TSKS	46.2389	46.6481	32.3232	52.6978	37.3744	58.9461	38.0927	39.6086	34.7916	43.3908	42.9933	39.8244	88.2694	86.4203	83.3223
CPT1C	4.3349	7.04122	0.702678	279.903	149.498	182.853	3.00732	5.43648	7.32454	190.92	198.588	221.377	456.698	425.094	409.668
ADM5	49.8513	56.3297	63.9437	482.055	373.744	413.826	79.1927	65.2377	64.0897	598.793	604.977	706.298	684.407	685.523	652.692
PRMT1	4245.31	4041.66	3949.05	3020.19	3700.07	3528.34	4745.55	4730.51	4376.41	3622.05	3438.44	3518.6	2800.31	2640.49	2748.25
BCL2L12	505.016	532.492	550.197	571.901	574.033	599.085	677.649	596.459	563.989	566.25	558.913	675.844	695.921	690.194	594.366
IRF3	1642.93	1494.5	1422.92	1390.88	1614.77	1531.4	1656.03	1694.63	1534.49	1355.96	1325.63	1437.19	947.936	934.273	1008.2
SCAF1	1747.69	1681.09	1623.19	1562.79	1511.27	1489.29	1671.07	1809.57	1734.08	1538.2	1606.11	1622.26	1358.58	1441.12	1224.84
RRAS	1212.33	1128.36	1143.26	1524.78	1552.48	1533.8	1400.41	1357.57	1251.58	1638	1484.29	1699.57	1829.35	1772.78	1591.46
PRR12	831.578	844.066	880.455	568.445	433.16	369.315	738.798	756.447	900.003	482.723	499.541	532.944	376.104	356.192	293.017
PRRG2	412.538	361.743	347.123	386.162	465.743	416.232	366.893	365.797	333.266	336.279	332.686	368.962	432.392	418.087	434.665
NOSIP	382.194	396.068	402.634	376.66	326.787	329.617	441.073	406.183	413.836	349.296	319.379	351.392	230.268	287.289	255.522
RCN3	51.2963	59.8503	59.7276	100.212	74.7489	85.4117	57.1391	53.5881	46.6939	91.1207	115.672	108.932	125.368	107.441	98.5981
FCGRT	890.822	787.736	831.97	1071.23	841.404	870.958	834.03	834.888	724.214	827.68	753.407	872.623	782.911	808.146	791.562
MIR150	0	0	0	8.63898	2.87496	10.8268	0	0	0	3.25431	10.2365	3.51392	7.6756	4.67137	5.55482
RPS11	11306.9	10635.8	10517	19385.9	19305.3	20402.6	14627.6	13359	11440.9	23912.7	22065.8	22726.9	24913.7	22288.3	24830.1
RPL13A	15500.9	14586.8	15415.3	25024.5	24406.5	26854.2	18607.3	17997.1	14909.1	30503.8	29038.9	29857.8	38503.4	35887.8	37647.8
FLT3LG	257.926	274.607	226.262	465.641	467.659	452.321	262.639	287.357	236.216	494.655	318.355	525.917	544.967	460.13	295.794
ALDH16A1	558.479	538.653	518.576	231.525	274.079	246.611	538.31	510.252	490.744	143.19	165.831	135.872	143.278	140.141	140.259
PIH1D1	437.825	418.072	387.878	351.607	390.036	386.157	512.247	465.984	433.063	398.111	423.791	416.985	382.501	350.353	362.452
SLC17A7	2.88993	1.7603	1.40536	100.212	63.249	80.5997	3.00732	0.77664	0.915567	98.7141	103.389	120.645	161.188	158.826	176.366
GFY	0	0	0.702678	11.2307	8.62487	8.42087	0	0	0	9.76294	4.0946	2.34261	33.2609	18.6855	20.8306
PTH2	0.722483	0	0	4.31949	0.958319	2.40596	0	0	0	7.59339	5.11825	3.51392	8.95486	3.50353	9.72094
CCDC155	31.7893	31.6855	36.5392	65.6563	58.4574	63.758	19.0464	23.2992	16.4802	53.1538	62.4427	59.7366	58.8462	56.0564	72.2127
LOC100856673	275.989	253.484	243.127	360.246	359.369	383.751	329.803	274.93	294.813	474.045	416.626	427.527	570.553	475.312	627.695
DKKL1	9.39228	10.5618	14.7562	12.9585	12.4581	12.0298	15.0366	5.43648	7.32454	3.25431	7.16555	4.68523	3.8378	12.8463	19.4419
TEAD2	1211.6	1093.15	1068.77	938.193	1000.48	946.746	912.22	856.633	858.802	582.522	516.943	513.032	565.436	614.285	565.203
MIR8890	0	0	0	0	0.958319	0	0	0	0.915567	0	0	0	1.27927	0	0
CD37	24.5644	17.603	20.3777	38.0115	41.2077	37.2924	11.0268	15.5328	19.2269	14.102	18.4257	11.7131	28.1439	19.8533	22.2193
SLC6A16	0	0	0	6.04729	3.83327	2.40596	0	0	0	2.16954	4.0946	10.5418	17.9097	14.0141	12.4983
LOC100856702	0	0	0.702678	0.863898	1.91664	2.40596	0	0.77664	0.915567	5.42385	6.1419	1.17131	47.3328	37.3709	30.5515
LOC476416	0	0	0	6.04729	0	2.40596	0	0	0	14.102	3.07095	1.17131	33.2609	25.6925	19.4419
TRPM4	183.511	176.03	176.372	177.963	180.164	178.041	120.293	136.689	124.517	97.6294	113.625	149.927	181.656	171.673	159.701
HRC	7.22483	8.80152	9.13481	46.6505	34.4995	26.4656	5.0122	2.32992	6.40897	40.1365	30.7095	40.9957	53.7292	42.0423	45.8273
PPFIA3	49.8513	63.371	44.9714	104.532	59.4158	99.8474	37.0903	43.4918	41.2005	87.8664	82.9157	97.2184	143.278	103.938	126.372
C1H19orf73	0	0	0.702678	3.45559	3.83327	3.60894	0	0	0.915567	7.59339	5.11825	4.68523	15.3512	11.6784	2.77741
LIN7B	106.205	101.217	77.9972	146.863	150.456	102.253	96.2342	72.2275	63.1741	123.664	115.672	108.932	83.1523	77.0776	59.7143
SNRNP70	2555.42	2304.24	2325.86	3004.64	2910.41	2964.15	3063.46	2909.29	2582.81	2959.25	2890.79	2975.12	2915.45	2888.07	2774.63
NTF4	7.22483	7.04122	7.72946	6.04729	8.62487	4.81193	9.02196	13.2029	15.5646	11.9325	9.21285	7.02784	23.0268	18.6855	23.608
LOC106557487	11.5597	7.92137	8.43213	55.2895	55.5825	45.7133	17.0415	13.9795	14.6491	59.6624	66.5373	83.1628	88.2694	93.4273	76.3788
LHB	4.3349	4.40076	2.81071	13.8224	14.3748	16.8417	2.00488	3.10656	0.915567	21.6954	22.5203	18.7409	21.7475	23.3568	27.7741
RUVBL2	1359.71	1335.19	1370.22	516.611	647.823	573.822	1508.67	1586.67	1560.13	515.266	554.818	619.621	356.915	367.87	333.289
GYS1	654.57	673.316	682.3	323.962	426.452	323.602	619.508	632.961	669.28	232.141	251.818	227.233	281.439	245.247	215.249
FTL	22095	20100.9	22262.2	32556	29112.8	30793.9	34609.2	34283.2	27514.6	42106.5	45361	47697.9	85208.1	76592.9	77057.9
LOC111097576	411.815	379.346	368.203	395.665	387.161	368.112	505.23	467.537	407.427	421.976	426.862	420.499	381.221	319.989	323.568
BAX	688.526	722.605	655.598	782.692	717.781	698.932	989.408	927.308	753.512	859.138	860.89	914.79	739.416	711.216	808.227
DHDH	13.0047	10.5618	10.5402	10.3668	11.4998	18.0447	8.01952	9.31968	9.15567	13.0172	9.21285	5.85653	34.5402	17.5176	24.9967
NUCB1	4272.77	3958.92	3978.56	1878.98	2519.42	2197.85	3989.71	3959.31	3720.86	1347.29	1354.29	1419.62	658.822	853.692	730.459
TULP2	18.0621	12.3221	21.0803	35.4198	17.2497	24.0596	10.0244	10.873	11.9024	34.7127	35.8278	29.2827	230.268	237.072	213.861
PPP1R15A	2426.82	2146.69	2126.3	2672.9	2123.63	2130.48	2048.99	2314.39	2184.54	2345.27	2197.78	2326.21	5961.38	6117.15	5896.44
PLEKHA4	459.499	386.387	429.336	530.433	593.199	516.079	571.391	408.512	405.596	580.352	512.849	578.625	286.556	275.611	299.96
HSD17B14	72.9708	64.2511	85.7267	152.046	167.706	164.808	64.1561	47.375	46.6939	141.02	112.602	145.242	92.1072	53.7207	66.6579
LOC102157107	2.16745	4.40076	3.51339	7.77508	6.70823	3.60894	3.00732	0	0.915567	4.33908	3.07095	3.51392	6.39633	7.00705	8.33223
BCAT2	632.895	553.616	571.98	315.323	362.244	326.008	521.269	530.445	524.62	254.921	234.416	285.799	214.917	212.547	184.698
FGF21	175.563	161.948	163.021	199.56	161.956	111.877	185.451	173.967	174.873	208.276	177.091	208.493	332.609	291.96	326.346
FUT1	432.045	413.672	414.58	242.755	266.413	208.116	392.956	428.705	368.974	238.65	276.386	221.377	198.286	163.498	194.419
IZUMO1	49.1289	64.2511	45.6741	98.4844	80.4988	72.1789	41.1	48.1517	35.7071	99.7989	95.1995	87.848	89.5486	66.567	63.8805
RASIP1	44.794	52.8091	44.9714	165.868	109.248	153.982	30.0732	30.2889	35.7071	168.139	158.666	185.066	141.999	109.777	140.259
LOC111097598	3.61242	7.04122	7.72946	8.63898	14.3748	12.0298	3.00732	1.55328	2.7467	8.67817	11.2602	14.0557	15.3512	12.8463	8.33223
MAMSTR	31.0668	25.5244	30.2151	208.199	114.04	145.561	35.0854	45.8217	38.4538	205.022	176.068	196.779	135.602	149.484	93.0433
FUT2	285.381	272.847	321.124	165.868	187.83	185.259	293.715	295.9	323.195	126.918	132.051	138.214	92.1072	72.4062	74.9901
LOC102151792	3.61242	1.7603	2.10803	4.31949	9.58319	3.60894	5.0122	1.55328	2.7467	2.16954	4.0946	7.02784	16.6305	12.8463	11.1096
LOC111097608	2.16745	0	0	0.863898	0	0	1.00244	1.55328	0	0	2.0473	0	3.8378	5.83921	5.55482
LOC106559707	0	0	0	1.7278	0	0	0	0	0	0	0	0	6.39633	3.50353	1.38871
CA11	14.4497	5.28091	9.83749	25.053	9.58319	25.2626	8.01952	5.43648	3.66227	10.8477	11.2602	12.8844	29.4231	29.196	18.0532
DBP	23.1195	22.0038	20.3777	55.2895	33.5412	38.4954	12.0293	20.1926	11.9024	26.0345	46.0643	38.6531	42.2158	37.3709	30.5515
SPHK2	1405.23	1366.88	1351.95	1131.71	1206.52	1192.15	960.337	929.638	844.153	917.716	739.075	787.118	388.897	373.709	313.847
RPL18	6621.56	6178.67	6014.22	9376.75	9343.61	9988.35	7658.64	7144.31	6321.99	11320.7	10494.5	12087.9	13992.6	13172.1	14575.9
FAM83E	3.61242	1.7603	0.702678	584.859	317.203	409.014	0	0	0	545.64	564.031	550.514	1318.92	1299.81	1248.45
SPACA4	0.722483	0	2.10803	125.265	72.8322	98.6445	0	0.77664	0	154.037	114.649	137.043	278.88	281.45	243.023
SULT2B1	5.05738	2.64046	1.40536	67.3841	44.0827	55.3371	8.01952	3.8832	7.32454	46.6451	61.419	55.0514	253.295	238.24	187.475
LMTK3	14.4497	11.442	16.8643	8.63898	13.4165	9.62385	12.0293	11.6496	14.6491	17.3563	10.2365	15.227	16.6305	16.3498	16.6645
CYTH2	718.871	614.346	607.816	859.579	904.653	804.794	721.757	730.818	639.981	803.815	809.707	863.253	429.833	394.73	416.612
KCNJ14	28.1768	44.0076	49.1874	282.495	210.83	275.483	36.0878	29.5123	40.285	379.67	387.963	388.874	390.176	362.031	344.399
GRWD1	337.4	369.664	347.825	294.589	239.58	283.904	378.922	379	404.681	289.634	316.308	285.799	289.114	266.268	255.522
GRIN2D	5.77986	4.40076	1.40536	6.04729	5.74991	3.60894	4.00976	2.32992	4.57784	7.59339	6.1419	7.02784	7.6756	7.00705	2.77741
LOC111097627	1.44497	0.880152	0.702678	0.863898	4.79159	7.21789	1.00244	0.77664	0.915567	1.08477	1.02365	4.68523	3.8378	9.34273	4.16612
LOC111097625	0.722483	0.880152	0.702678	1.7278	0	0	0	0	0.915567	0	2.0473	0	0	3.50353	1.38871
KDELR1	3018.53	2891.3	2930.87	2443.1	2546.25	2390.32	3175.73	2906.19	2928.9	2069.74	1940.84	2240.71	2218.25	2224.74	2196.93
SYNGR4	4.3349	6.16107	2.10803	49.2422	25.8746	34.8865	5.0122	6.98976	1.83113	37.967	58.3481	25.7687	51.1706	66.567	29.1628
TMEM143	130.047	107.379	103.294	156.366	183.039	133.531	102.249	104.846	106.206	155.122	155.595	152.27	249.457	284.953	233.303
EMP3	28.8993	28.1649	21.783	37.1476	43.1243	46.9163	23.0561	14.7562	10.9868	42.3061	40.946	40.9957	30.7024	45.5458	33.3289
CCDC114	3.61242	5.28091	3.51339	5.18339	9.58319	12.0298	1.00244	0.77664	3.66227	11.9325	1.02365	5.85653	14.0719	10.5106	9.72094
ZNF114	0	0	0	0	0	0	0	0	0	0	1.02365	0	3.8378	5.83921	8.33223
LOC100686798	0	0	0	0	0	0	0	0	0	0	0	1.17131	1.27927	0	0
CARD8	0	0	0.702678	0.863898	0	0	0	0	0	0	0	0	0	0	4.16612
LOC484411	0	0	0	1.7278	0	1.20298	0	0	0.915567	0	0	0	0	4.67137	4.16612
ZSWIM9	41.904	36.0862	52.7008	142.543	109.248	110.674	51.1244	52.0349	65.9208	147.529	156.618	207.321	307.024	307.142	274.964
LIG1	1201.49	1233.97	1139.74	268.672	417.827	353.676	1305.18	1335.82	1266.23	200.683	265.125	281.114	130.485	169.337	113.874
CABP5	13.0047	20.2435	9.13481	29.3725	24.9163	27.6686	13.0317	17.8627	24.7203	34.7127	37.8751	48.0236	14.0719	25.6925	33.3289
ELSPBP1	2.88993	3.52061	3.51339	30.2364	21.083	25.2626	2.00488	2.32992	5.4934	23.865	38.8987	24.5974	38.378	33.8674	19.4419
BSPH1	0	0	0.702678	3.45559	3.83327	1.20298	0	0	0	9.76294	3.07095	1.17131	11.5134	16.3498	4.16612
LOC111097660	0	0	0	0	7.66655	1.20298	0	0	0	1.08477	0	2.34261	6.39633	2.33568	8.33223
LOC102154494	83.808	67.7717	71.6731	48.3783	47.9159	48.1193	92.2245	95.5267	94.3034	45.5604	62.4427	57.394	75.4767	68.9027	77.7675
CRX	0	0	0	7.77508	7.66655	16.8417	1.00244	0	0.915567	8.67817	4.0946	14.0557	75.4767	74.7419	55.5482
TPRX1	0	0.880152	0	11.2307	9.58319	12.0298	0	0.77664	0	5.42385	9.21285	8.19915	30.7024	23.3568	27.7741
SELENOW	2301.83	2098.28	2120.68	2729.92	2771.46	2660.99	2666.49	2475.93	2142.43	3194.65	3068.9	3531.49	4639.9	4474	4173.06
NOP53	1859.67	1683.73	1659.02	2181.34	2063.26	2027.02	2176.3	2141.97	1784.44	2493.89	2362.58	2541.74	2471.54	2383.56	2341.36
EHD2	1293.24	1226.05	1276.06	1161.94	1347.4	1115.16	794.935	788.289	858.802	924.225	1033.89	952.272	592.3	652.823	633.25
BICRA	310.668	308.053	302.854	502.789	368.953	448.712	321.783	326.965	335.098	503.334	499.541	537.63	727.902	679.684	629.084
LOC111097671	0	0	0	0	0	0	0	0	0	0	0	0	0	1.16784	0
ZNF541	0	0	0	0	0	0	0	0	0	0	0	0	8.95486	5.83921	0
LOC111097666	0	0	0	0.863898	0	0	0	0	0	0	0	0	2.55853	0	0
NAPA	1423.29	1341.35	1362.49	977.069	1205.56	1055.01	1313.2	1408.82	1334.9	842.867	840.417	848.026	634.516	638.809	623.529
KPTN	147.387	168.989	158.102	182.283	182.081	174.432	146.356	135.912	158.393	157.292	166.855	152.27	122.81	151.819	140.259
SLC8A2	0	0.880152	0	23.3253	17.2497	16.8417	1.00244	1.55328	0	28.204	16.3784	15.227	53.7292	51.385	51.3821
MEIS3	87.4205	73.9328	87.132	112.307	145.664	114.283	96.2342	66.791	79.6543	139.935	135.122	159.298	209.8	136.637	156.924
DHX34	245.644	216.517	202.371	174.507	164.831	161.199	174.425	180.18	182.198	156.207	120.791	139.385	147.116	128.463	120.817
C5AR2	0	0	0	4.31949	0	0	0	0	0	1.08477	0	0	19.189	18.6855	11.1096
C5AR1	0	1.7603	0	18.1419	15.3331	27.6686	1.00244	1.55328	0	21.6954	27.6386	25.7687	101.062	61.8956	61.103
INAFM1	12.2822	11.442	11.9455	38.0115	8.62487	15.6388	11.0268	13.2029	12.8179	28.204	21.4967	38.6531	23.0268	17.5176	33.3289
CCDC9	272.376	263.165	248.045	292.861	253.954	251.423	327.798	347.158	308.546	240.819	251.818	233.09	319.817	273.275	293.017
LOC102156678	7.94731	14.9626	11.2428	51.8339	39.2911	40.9014	8.01952	10.873	16.4802	56.4081	68.5846	62.0792	46.0536	58.3921	47.216
BBC3	208.075	193.633	217.127	270.4	192.622	214.131	217.529	242.312	182.198	376.415	327.568	404.101	582.066	576.914	580.479
SAE1	2480.28	2391.37	2480.45	1674.23	1954.97	1894.7	2817.86	2798.23	2468.37	1581.6	1523.19	1608.2	1330.44	1290.47	1372.04
ZC3H4	1527.33	1566.67	1531.13	2215.03	1912.8	1992.14	1270.09	1374.65	1529.91	2494.97	2167.07	2329.73	3524.38	3613.3	3410.66
TMEM160	96.0903	101.217	97.6722	415.535	152.373	162.402	147.359	118.049	86.0633	287.464	415.602	482.578	184.214	177.512	308.293
NPAS1	7.22483	14.9626	11.2428	19.0058	14.3748	15.6388	9.02196	16.3094	12.8179	10.8477	17.4021	9.37045	57.567	70.0705	59.7143
ARHGAP35	1621.25	1954.82	1933.07	1580.07	1484.44	1473.65	910.215	1294.66	1781.69	1459.02	1512.96	1339.97	1547.91	1597.61	1642.84
LOC111097719	8.6698	12.3221	16.1616	30.2364	16.2914	15.6388	8.01952	13.9795	12.8179	24.9497	17.4021	22.2548	74.1974	71.2383	65.2692
AP2S1	938.506	912.718	896.617	829.342	878.778	878.176	1113.71	938.957	852.393	894.936	890.576	924.161	831.523	759.097	738.791
LOC111090832	0	0	0	0	0	2.40596	0	0	0	1.08477	3.07095	0	2.55853	4.67137	2.77741
SLC1A5	2654.4	2375.53	2406.67	1812.46	1952.1	1764.77	3377.22	3285.96	3087.29	1961.27	2032.97	2039.24	1331.72	1299.81	1245.67
FKRP	234.085	235.001	269.126	402.577	333.495	293.527	281.686	274.93	260.021	369.907	344.97	354.906	292.952	356.192	331.901
STRN4	1715.17	1744.46	1627.4	1896.26	1808.35	1636.05	1758.28	1622.4	1723.1	1702.01	1665.48	1717.14	1957.28	1992.34	1876.14
PRKD2	552.7	467.361	479.929	528.706	418.785	479.99	487.186	463.654	523.704	438.247	414.578	475.55	379.942	467.137	349.954
DACT3	2.16745	1.7603	0.702678	63.0646	30.6662	46.9163	2.00488	1.55328	1.83113	41.2213	37.8751	45.681	107.458	87.5881	97.2094
GNG8	0	0	0	4.31949	0	1.20298	0	0	0	0	2.0473	1.17131	5.11706	3.50353	2.77741
PTGIR	0	0	1.40536	28.5086	18.2081	31.2775	0	0	0	45.5604	33.7805	38.6531	52.4499	46.7137	36.1063
CALM3	1898.69	1850.08	1904.96	1309.67	1399.15	1347.34	2027.94	1979.65	1872.33	1432.98	1511.93	1461.79	1618.27	1656	1519.24
PNMA8B	0	0	0	0	0	2.40596	0	0	0	0	0	0	3.8378	2.33568	0
LOC102151839	0	0	0	0	0	0	0	0	0	0	0	0	2.55853	1.16784	1.38871
CCDC8	0	0.880152	0	0	0	0	0	0.77664	0	0	0	0	5.11706	3.50353	8.33223
LOC612190	0	0	0	0	0	0	0	0	0	0	0	0	1.27927	7.00705	4.16612
LOC111097749	0	0	0	0	0	0	0	0	0	0	0	0	3.8378	0	4.16612
LOC102151906	0	0	0	0	0	0	0	0	0	0	0	0	10.2341	7.00705	5.55482
LOC111097753	5.05738	3.52061	4.21607	12.0946	10.5415	13.2328	7.01708	5.43648	7.32454	13.0172	13.3075	12.8844	38.378	15.1819	20.8306
PPP5C	970.295	955.845	979.533	441.452	551.992	487.207	1039.53	1018.95	956.768	453.434	486.234	448.61	339.006	303.639	297.183
LOC102152105	3.61242	1.7603	1.40536	0.863898	3.83327	6.01491	2.00488	1.55328	5.4934	4.33908	7.16555	9.37045	3.8378	5.83921	6.94353
HIF3A	0	0	4.91874	2.59169	0.958319	1.20298	1.00244	1.55328	2.7467	2.16954	7.16555	2.34261	6.39633	7.00705	4.16612
LOC102152486	0	0	0	0	0	0	0	0	0	0	0	0	0	1.16784	1.38871
LOC612207	130.769	106.498	102.591	105.396	122.665	121.501	154.376	180.18	138.251	184.411	144.335	217.863	167.584	143.645	184.698
PGLYRP1	2.88993	4.40076	0.702678	9.50288	3.83327	3.60894	2.00488	0	0.915567	8.67817	4.0946	4.68523	2.55853	2.33568	1.38871
CCDC61	188.568	173.39	179.886	114.898	168.664	93.8325	185.451	217.459	197.763	99.7989	96.2231	114.788	35.8194	50.2172	23.608
MIR769	0	0.880152	0.702678	0.863898	0.958319	0	0	0	0	0	1.02365	0	0	0	4.16612
NOVA2	0	3.52061	1.40536	0.863898	0	0	1.00244	1.55328	0	0	1.02365	1.17131	1.27927	0	1.38871
NANOS2	0	0	0	0	0	0	0	0.77664	0	0	2.0473	0	0	0	0
MYPOP	84.5305	73.9328	84.3213	197.833	173.456	187.665	68.1659	72.2275	81.4855	194.174	219.061	231.919	220.034	225.393	243.023
IRF2BP1	304.888	267.566	269.126	505.38	371.828	440.291	302.737	295.9	252.697	468.621	486.234	514.204	397.852	310.646	361.063
FOXA3	0.722483	0	0.702678	15.5502	4.79159	4.81193	1.00244	1.55328	0	6.50862	7.16555	5.85653	20.4683	31.5317	29.1628
SYMPK	1647.98	1688.13	1673.08	533.889	671.781	554.574	1233	1566.48	1727.68	446.926	454.501	398.244	290.393	309.478	288.851
RSPH6A	74.4158	69.532	85.7267	115.762	67.0823	63.758	48.1171	56.6947	83.3166	81.3578	75.7501	77.3062	130.485	163.498	123.595
DMWD	461.667	455.919	401.932	637.557	630.574	596.679	476.159	451.228	444.05	730.051	688.917	815.229	781.632	870.042	774.898
DMPK	9.39228	8.80152	7.72946	251.394	151.414	167.214	7.01708	7.7664	8.2401	221.293	179.139	195.608	381.221	423.927	398.558
LOC111097810	3.61242	1.7603	2.81071	34.5559	22.9996	19.2477	3.00732	4.65984	2.7467	26.0345	22.5203	30.454	53.7292	50.2172	49.9934
SIX5	171.228	146.105	144.752	359.382	279.829	301.948	161.393	142.125	170.295	333.025	337.805	447.439	213.637	224.226	256.911
BHMG1	11.5597	9.68167	14.0536	21.5975	18.2081	7.21789	5.0122	16.3094	20.1425	18.4411	15.3548	24.5974	12.7927	25.6925	13.8871
FBXO46	372.079	395.188	363.284	374.068	354.578	363.3	362.883	406.183	357.987	462.112	427.886	452.124	363.312	283.786	280.518
QPCTL	275.989	282.529	309.178	226.341	237.663	202.101	304.742	289.687	289.319	209.361	193.47	195.608	236.664	207.876	190.253
SNRPD2	1723.84	1537.63	1540.97	2134.69	2310.51	2573.18	2162.26	1936.16	1583.93	3005.9	2503.85	2895.47	2483.06	2211.89	2574.66
GIPR	41.1815	29.045	28.8098	210.791	178.247	187.665	31.0756	27.959	35.7071	239.734	272.291	272.914	388.897	419.255	393.004
EML2	879.262	866.07	871.32	602.137	687.114	617.129	944.298	1146.32	1076.71	674.727	647.971	702.784	564.156	510.347	523.542
MIR330	0	0	0	0.863898	0	0	0	0.77664	0	5.42385	0	0	1.27927	1.16784	1.38871
GPR4	30.3443	35.2061	38.6473	32.8281	31.6245	30.0745	36.0878	42.7152	43.9472	36.8822	53.2298	51.5375	38.378	30.3639	27.7741
LOC484444	874.205	877.512	828.457	1600.8	1700.06	1656.51	932.269	943.617	922.892	1632.58	1565.16	1827.24	1730.85	1752.93	1720.61
LOC111097869	2.16745	5.28091	4.91874	152.046	77.6238	114.283	9.02196	4.65984	3.66227	164.885	130.004	152.27	85.7108	82.9168	76.3788
VASP	6749.44	6587.94	6884.13	4018.85	5100.17	4565.31	7045.15	6585.9	6541.73	3110.04	3301.27	3408.5	1545.35	1445.79	1406.76
PPM1N	74.4158	68.6519	83.6187	121.81	116.915	163.605	96.2342	83.1004	65.9208	160.546	145.358	147.585	197.007	210.212	187.475
FOSB	4624.61	4659.53	4374.87	1592.16	1439.39	1565.08	2499.08	2841.72	2743.95	1205.18	1143.42	1197.08	1075.86	954.127	973.483
ERCC1	242.032	215.637	213.614	304.092	301.87	294.73	300.732	263.281	237.132	310.244	282.527	298.683	271.204	245.247	233.303
CD3EAP	421.208	407.51	354.15	323.962	340.203	329.617	544.325	504.816	499.9	370.992	417.649	383.017	333.888	312.982	313.847
PPP1R13L	1265.79	1252.46	1233.9	1032.36	1209.4	986.445	1145.79	1185.15	1234.18	906.868	950.971	1078.77	370.987	423.927	419.389
LOC102152843	13.0047	12.3221	14.7562	138.224	116.915	91.4266	16.039	13.2029	12.8179	111.731	119.767	135.872	84.4316	65.3991	74.9901
ERCC2	310.668	345.9	304.259	234.116	253.954	243.002	335.817	305.219	364.396	244.073	264.102	251.831	214.917	223.058	193.03
KLC3	269.486	246.443	248.045	190.058	238.621	194.883	283.69	265.611	236.216	215.869	188.352	224.891	136.881	135.47	99.9868
CKM	1.44497	0	0.702678	9.50288	14.3748	16.8417	2.00488	0.77664	0.915567	14.102	14.3311	14.0557	30.7024	24.5247	15.2758
MARK4	262.984	257.885	241.018	234.98	192.622	158.794	254.62	229.109	257.274	192.004	189.375	212.006	112.575	108.609	93.0433
EXOC3L2	0	0	0	3.45559	0	0	0	0	0	4.33908	0	1.17131	11.5134	10.5106	13.8871
BLOC1S3	102.593	110.019	101.186	166.732	145.664	138.343	87.2123	94.75	109.868	136.681	172.997	190.923	136.881	137.805	168.033
TRAPPC6A	151.721	134.663	132.103	120.946	130.331	135.937	163.398	143.678	152.9	149.698	157.642	155.784	141.999	134.302	154.146
NKPD1	0.722483	1.7603	0.702678	20.7336	4.79159	14.4358	2.00488	2.32992	1.83113	9.76294	12.2838	8.19915	35.8194	17.5176	23.608
PPP1R37	731.875	671.556	667.544	510.564	453.285	357.285	635.547	607.332	599.696	402.45	451.43	453.296	432.392	440.276	415.223
GEMIN7	143.052	149.626	143.346	205.608	232.871	222.552	170.415	175.521	149.237	258.175	266.149	257.687	321.096	321.156	262.465
ZNF296	73.6933	67.7717	77.2946	100.212	78.5821	84.2087	94.2293	139.018	83.3166	133.427	112.602	137.043	194.448	143.645	149.98
CLASRP	511.518	505.207	449.011	532.161	540.492	472.772	520.266	538.988	513.633	556.487	548.677	566.912	588.462	519.69	537.429
RELB	210.965	190.113	174.264	579.676	371.828	384.954	221.539	292.016	295.728	570.589	612.143	653.589	497.635	537.207	515.21
CLPTM1	1673.99	1689.89	1595.08	907.957	1024.44	855.32	1572.83	1595.99	1763.38	721.372	787.187	652.418	520.661	534.871	422.166
APOC2	1.44497	0.880152	1.40536	0.863898	1.91664	2.40596	0	2.32992	0.915567	6.50862	1.02365	0	10.2341	4.67137	5.55482
APOC4	0.722483	0	0	0	0.958319	0	0	0	0	1.08477	0	1.17131	1.27927	8.17489	4.16612
APOC1	0	0	0.702678	40.6032	25.8746	45.7133	2.00488	0	0	39.0517	41.9697	44.5096	71.6389	61.8956	62.4917
APOE	10.1148	7.04122	2.81071	589.179	319.12	459.539	3.00732	6.98976	7.32454	676.897	618.285	751.979	780.352	717.055	604.087
TOMM40	1461.58	1404.72	1292.93	1716.57	1633.93	1522.97	1784.34	1652.69	1588.51	2011.16	1969.5	2100.15	1440.45	1396.74	1526.19
NECTIN2	906.716	851.107	845.321	1059.14	832.779	867.349	987.403	1008.85	1030.93	833.104	817.897	811.715	675.452	578.082	549.927
BCAM	1784.53	1744.46	1713.83	1370.14	1352.19	1293.2	2355.73	2544.27	2575.49	1473.12	1524.22	1658.57	1008.06	980.987	915.157
LOC111097911	32.5117	34.3259	39.35	43.1949	19.1664	28.8716	34.083	50.4816	31.1293	27.1193	32.7568	35.1392	25.5853	16.3498	20.8306
CBLC	369.911	335.338	363.987	375.796	290.371	252.626	363.886	425.599	426.654	283.125	292.764	306.882	250.736	238.24	251.356
BCL3	458.054	508.728	435.66	545.12	273.121	305.557	567.381	559.181	687.591	455.604	545.606	770.72	141.999	158.826	130.538
LOC106559819	15.1721	10.5618	5.62142	31.1003	33.5412	22.8566	17.0415	16.3094	17.3958	33.6279	56.3008	29.2827	24.3061	28.0282	18.0532
CEACAM16	0	0	0.702678	3.45559	0	2.40596	1.00244	0	0	2.16954	3.07095	2.34261	12.7927	9.34273	13.8871
CEACAM19	3.61242	5.28091	2.81071	78.6147	57.4991	52.9312	9.02196	9.31968	6.40897	83.5273	50.1589	80.8201	95.945	91.0917	90.2659
PVR	1567.07	1797.27	1800.96	1064.32	1128.9	935.919	1135.76	1619.29	1731.34	918.801	886.481	870.281	502.752	582.753	534.652
LOC111098537	6.50235	7.92137	5.62142	8.63898	10.5415	7.21789	5.0122	10.873	10.9868	10.8477	15.3548	10.5418	11.5134	2.33568	0
IGSF23	2025.12	1870.32	1878.96	2181.34	2719.71	2158.15	1538.74	1338.15	1257.99	1512.17	1170.03	1329.43	1077.14	1379.22	1185.95
LOC111097942	569.317	542.174	509.441	566.717	693.823	488.41	373.91	328.519	345.169	356.89	275.362	295.169	278.88	383.052	329.123
CEACAM20	5.05738	3.52061	8.43213	3.45559	17.2497	10.8268	1.00244	6.21312	3.66227	16.2716	5.11825	7.02784	3.8378	4.67137	6.94353
ZNF180	45.5164	34.3259	34.4312	56.1534	46.9576	42.1043	37.0903	26.4057	26.5514	40.1365	49.1352	74.9636	52.4499	47.8815	63.8805
ZNF229	92.4778	64.2511	80.8079	112.307	77.6238	69.7729	53.1293	83.1004	93.3879	87.8664	73.7028	93.7045	94.6657	93.4273	97.2094
LOC111097971	6.50235	1.7603	5.62142	1.7278	4.79159	1.20298	5.0122	4.65984	3.66227	3.25431	4.0946	10.5418	5.11706	5.83921	8.33223
ZNF285	2.16745	4.40076	5.62142	15.5502	11.4998	13.2328	4.00976	2.32992	2.7467	16.2716	11.2602	12.8844	19.189	11.6784	6.94353
ZNF112	87.4205	99.4572	69.5651	126.129	113.082	123.907	67.1635	57.4713	57.6807	79.1883	83.9393	100.732	117.692	77.0776	108.319
LOC106559816	0	0	0	1.7278	2.87496	2.40596	0	0	0.915567	2.16954	1.02365	4.68523	11.5134	2.33568	8.33223
ZNF235	99.7027	83.6145	101.888	118.354	110.207	144.358	88.2147	82.3238	97.0501	104.138	101.341	107.76	90.8279	98.0987	74.9901
LOC100685703	0	0	0	0	0.958319	0	0	0	0	0	0	0	2.55853	3.50353	4.16612
LOC106559820	0	0	0	1.7278	0.958319	0	0	0	0	0	1.02365	0	14.0719	11.6784	6.94353
LOC102152691	0	0	0	0.863898	0.958319	0	0	0	0	0	1.02365	1.17131	5.11706	5.83921	4.16612
LOC102153320	0	0	0	13.8224	5.74991	9.62385	0	0	0	11.9325	7.16555	9.37045	40.9365	29.196	41.6612
ZNF227	86.698	103.858	98.3749	133.04	142.789	190.071	70.1708	86.207	78.7388	141.02	132.051	119.473	220.034	223.058	212.472
LOC100855887	76.5832	73.9328	70.9705	163.277	137.04	182.853	49.1195	64.4611	64.0897	137.766	107.483	93.7045	213.637	192.694	190.253
LOC484461	139.439	134.663	161.616	179.691	178.247	204.507	111.271	129.699	147.406	193.089	174.021	159.298	367.149	378.381	377.728
ZNF45	137.994	141.704	111.023	172.78	170.581	168.417	90.2196	121.932	138.251	119.325	107.483	111.274	204.683	203.204	236.08
LOC100688264	0	0	0	0	0	0	0	0	0	1.08477	1.02365	0	1.27927	1.16784	0
LOC111097995	2.88993	0.880152	1.40536	15.5502	22.0413	30.0745	1.00244	0.77664	1.83113	15.1868	24.5676	28.1114	15.3512	12.8463	11.1096
ZNF404	0.722483	1.7603	0.702678	20.7336	11.4998	13.2328	0	0.77664	0	18.4411	10.2365	5.85653	16.6305	10.5106	27.7741
ZNF283	96.8127	114.42	113.834	63.9285	53.6658	60.1491	72.1757	73.7808	82.401	49.8994	59.3717	49.1949	46.0536	32.6996	55.5482
LOC111097991	0	0	0.702678	0	0.958319	0	0	0	0	0	0	1.17131	0	1.16784	1.38871
LOC100688538	0	0	0	0	0	0	0	0	0	0	0	0	0	0	0
LOC100686117	7.22483	6.16107	4.21607	2.59169	4.79159	2.40596	9.02196	3.10656	3.66227	4.33908	10.2365	11.7131	10.2341	4.67137	9.72094
LOC111090995	0	0	0	0	0	1.20298	0	0	0	0	0	0	1.27927	0	0
LYPD5	0	0	0	0.863898	0	1.20298	0	0	0	0	1.02365	0	1.27927	2.33568	1.38871
KCNN4	489.844	444.477	463.065	942.513	870.153	887.8	336.82	340.168	295.728	816.832	675.609	761.349	684.407	679.684	730.459
LOC102153684	48.4064	58.9702	52.7008	84.662	111.165	96.2385	52.1269	44.2685	33.876	107.392	83.9393	105.418	81.873	87.5881	90.2659
SMG9	576.542	562.417	521.387	307.548	357.453	283.904	504.227	475.303	516.38	185.496	212.919	188.58	176.539	213.715	159.701
LOC612400	5.05738	6.16107	5.62142	27.6447	21.083	27.6686	5.0122	3.8832	2.7467	20.6106	23.544	21.0835	44.7743	44.378	41.6612
LOC476445	4.3349	7.04122	4.21607	81.2064	72.8322	56.5401	6.01464	3.8832	9.15567	72.6796	91.1049	96.0471	138.161	150.652	130.538
LOC102153805	0	0	0	12.9585	14.3748	7.21789	0	0	0	11.9325	3.07095	3.51392	43.495	49.0494	22.2193
LOC111098017	0	0	0	1.7278	0	2.40596	0	0	0	1.08477	1.02365	0	5.11706	12.8463	5.55482
PLAUR	265.151	242.922	278.26	1066.05	928.611	786.75	316.771	278.037	265.514	981.717	807.66	844.512	799.541	895.735	797.117
CADM4	65.746	58.9702	44.2687	54.4256	58.4574	58.9461	33.0805	31.8422	32.9604	29.2888	26.6149	24.5974	56.2877	37.3709	47.216
ZNF428	199.405	171.63	181.291	314.459	276.954	269.468	169.412	166.201	124.517	287.464	263.078	263.544	335.168	237.072	283.296
ZNF576	197.96	218.278	226.965	486.375	414.952	446.306	228.556	221.342	255.443	531.538	566.079	570.426	602.534	651.656	624.917
IRGQ	858.31	895.115	841.105	1237.97	1081.94	1062.23	659.605	629.078	783.726	1070.67	1111.68	1038.95	1430.22	1542.72	1548.41
PINLYP	7.94731	5.28091	8.43213	9.50288	6.70823	9.62385	15.0366	12.4262	18.3113	31.4583	21.4967	24.5974	34.5402	14.0141	20.8306
XRCC1	498.513	510.488	531.224	201.288	211.788	240.596	465.132	513.359	489.828	172.479	193.47	190.923	173.98	156.491	147.203
ZNF575	22.397	13.2023	16.8643	26.7808	22.0413	18.0447	17.0415	34.9488	29.2981	32.5431	34.8041	51.5375	48.6121	50.2172	43.0499
ETHE1	239.864	206.836	205.182	180.555	190.705	157.591	361.881	334.732	290.235	234.31	268.196	308.054	237.943	217.219	201.362
PHLDB3	97.5352	100.337	74.4838	145.999	142.789	125.11	119.29	113.389	105.29	133.427	134.098	132.358	125.368	107.441	76.3788
LYPD3	2.16745	1.7603	2.81071	19.8697	13.4165	12.0298	0	0	0	13.0172	14.3311	17.5696	38.378	28.0282	26.3854
TEX101	0.722483	0	0	0	0	0	0	0	0	0	1.02365	1.17131	1.27927	4.67137	1.38871
CD177	0.722483	0	0.702678	0	0	1.20298	0	0	0	0	0	0	3.8378	5.83921	1.38871
CEACAM23	15.1721	14.0824	14.7562	11.2307	17.2497	12.0298	10.0244	17.8627	14.6491	16.2716	13.3075	14.0557	21.7475	24.5247	16.6645
CEACAM24	77.3057	88.8954	94.8615	88.1176	57.4991	14.4358	48.1171	73.0041	126.348	122.579	123.862	168.668	175.259	53.7207	113.874
CAECAM1	5.77986	7.92137	6.3241	28.5086	17.2497	12.0298	4.00976	7.7664	3.66227	17.3563	26.6149	23.4261	33.2609	36.2031	27.7741
LOC491477	61.4111	50.1687	51.9982	88.1176	82.4154	83.0057	36.0878	38.0553	37.5383	48.8147	73.7028	55.0514	48.6121	75.9097	68.0466
CEACAM28	382.916	407.51	409.661	695.438	754.197	713.368	326.795	419.385	499.9	619.404	698.129	589.167	665.218	819.825	667.967
LOC102152075	23.1195	30.8053	28.8098	66.5202	59.4158	70.9759	15.0366	13.9795	24.7203	84.6121	78.8211	58.5653	78.0352	49.0494	47.216
CEACAM1	6804.35	6813.26	7249.53	7699.06	9632.06	8817.85	8376.39	7909.3	8516.61	10576.5	10238.5	9951.42	7893.07	8663.05	8509.99
LOC106559866	3.61242	0	0.702678	0	0	1.20298	0	1.55328	0.915567	0	1.02365	0	2.55853	3.50353	6.94353
CXCL17	2.88993	2.64046	0	3.45559	2.87496	6.01491	2.00488	4.65984	0.915567	3.25431	4.0946	10.5418	6.39633	5.83921	13.8871
LIPE	333.065	302.772	328.853	342.968	350.745	301.948	349.851	291.24	326.857	357.974	317.332	305.711	271.204	275.611	245.801
CNFN	0	0.880152	0	8.63898	4.79159	7.21789	1.00244	0	0	4.33908	5.11825	4.68523	6.39633	11.6784	16.6645
MEGF8	767.277	798.298	841.808	453.547	461.91	453.524	507.234	603.449	646.39	367.737	366.467	345.535	254.574	207.876	199.974
TMEM145	18.7846	20.2435	16.8643	19.8697	26.8329	32.4805	24.0586	19.416	15.5646	15.1868	30.7095	22.2548	17.9097	19.8533	37.495
PRR19	0.722483	2.64046	2.81071	7.77508	5.74991	12.0298	6.01464	0.77664	2.7467	17.3563	12.2838	3.51392	1.27927	10.5106	6.94353
PAFAH1B3	874.205	811.5	805.269	725.674	857.695	797.577	1005.45	909.445	795.628	752.831	722.697	872.623	538.571	525.529	534.652
CIC	1808.38	1969.78	1962.58	1923.04	1906.1	1974.09	1511.68	1735.79	1983.12	1897.26	2137.38	2009.96	2165.8	2185.03	1933.08
ERF	806.291	775.414	760.297	1151.58	907.528	929.905	966.352	924.201	851.477	1135.75	1161.84	1279.07	1157.74	1089.6	1094.3
GSK3A	1021.59	1048.26	1041.37	1434.07	1366.56	1417.11	1147.79	1130.79	1082.2	1230.13	1312.32	1485.22	1506.98	1583.59	1584.51
ZNF526	235.529	214.757	185.507	240.164	187.83	191.274	219.534	238.428	277.417	206.106	211.896	237.775	292.952	256.925	277.741
DEDD2	608.331	580.02	532.63	542.528	554.866	431.87	546.33	549.861	539.269	485.977	428.909	466.18	699.759	620.124	648.525
POU2F2	10.1148	10.5618	6.3241	101.94	70.9156	79.3968	7.01708	5.43648	9.15567	105.223	76.7738	113.617	173.98	147.148	127.761
LOC111090097	2.88993	1.7603	0	42.331	44.0827	27.6686	0	1.55328	4.57784	35.7974	38.8987	42.167	38.378	51.385	73.6014
LOC111090098	0.722483	0	2.10803	15.5502	8.62487	6.01491	2.00488	0	0.915567	13.0172	8.1892	17.5696	16.6305	24.5247	16.6645
ZNF574	336.677	315.975	316.205	352.47	366.078	344.053	316.771	290.463	316.786	376.415	416.626	390.045	313.42	279.114	302.738
GRIK5	231.195	255.244	250.153	140.815	148.539	111.877	8.01952	6.98976	6.40897	7.59339	14.3311	8.19915	38.378	44.378	29.1628
ATP1A3	10.8372	5.28091	9.13481	25.9169	28.7496	36.0894	8.01952	6.21312	4.57784	22.7802	7.16555	12.8844	66.5218	57.2242	55.5482
LOC111090095	1.44497	1.7603	0.702678	3.45559	2.87496	4.81193	1.00244	1.55328	0	1.08477	4.0946	1.17131	8.95486	7.00705	9.72094
LOC111090099	2.88993	1.7603	4.21607	3.45559	6.70823	6.01491	3.00732	1.55328	1.83113	2.16954	4.0946	4.68523	5.11706	8.17489	11.1096
RABAC1	1846.67	1867.68	1836.1	2589.97	2849.08	2742.8	1879.57	1809.57	1421.88	2466.77	2325.73	2458.57	1921.46	1921.1	1790.04
LOC100856612	0	1.7603	0.702678	11.2307	2.87496	1.20298	0	1.55328	0	4.33908	4.0946	4.68523	12.7927	7.00705	8.33223
ARHGEF1	882.874	852.867	861.483	605.593	725.447	629.159	767.869	860.517	759.921	376.415	424.815	397.073	359.474	305.975	268.02
CD79A	1.44497	2.64046	0.702678	111.443	77.6238	76.9908	4.00976	0	2.7467	157.292	115.672	159.298	332.609	282.618	311.07
RPS19	7513.1	6875.75	6822.3	13560.6	12431.3	13157	8998.9	8558.57	6691.88	15871.3	14991.4	16404.1	22767.1	22040.7	22824.8
DMRTC2	0	0	0	0	0	0	0	0	0	0	0	1.17131	0	1.16784	2.77741
LYPD4	0	0	0	0	0.958319	0	0	0	0	1.08477	0	0	1.27927	1.16784	0
LOC612469	3.61242	1.7603	3.51339	5.18339	1.91664	4.81193	3.00732	3.8832	2.7467	13.0172	4.0946	7.02784	5.11706	4.67137	8.33223
LOC612471	4.3349	2.64046	2.81071	3.45559	2.87496	3.60894	4.00976	3.10656	2.7467	6.50862	4.0946	5.85653	7.6756	10.5106	11.1096
LOC100688849	0	0	0	0	0	3.60894	0	0.77664	0.915567	0	0	1.17131	15.3512	15.1819	16.6645
LOC102152296	0	0	0	0	0	0	0	0	0	0	0	0	5.11706	5.83921	5.55482
LOC102152246	0	0	0	0.863898	0	0	0	0	0	0	0	0	8.95486	2.33568	4.16612
LOC111098035	0	0	0	0	1.91664	0	0	0	0	0	0	0	7.6756	1.16784	1.38871
LOC111098036	0	0	0	0	0.958319	0	0	0	0	0	0	0	6.39633	3.50353	1.38871
LOC111098034	0	0	0	0	0	0	0	0	0	0	0	0	3.8378	3.50353	4.16612
ERICH4	31.0668	30.8053	42.1607	82.9342	85.2904	91.4266	30.0732	31.8422	32.9604	95.4598	87.0103	92.5332	99.7828	98.0987	108.319
DMAC2	161.836	200.675	212.911	151.182	216.58	196.086	227.554	203.48	184.945	180.072	169.926	190.923	240.502	170.505	238.857
B3GNT8	12.2822	6.16107	11.9455	28.5086	25.8746	36.0894	1.00244	3.10656	2.7467	21.6954	23.544	16.3983	19.189	36.2031	20.8306
BCKDHA	669.742	638.99	673.165	437.996	518.45	455.93	606.476	585.586	549.34	367.737	392.058	398.244	273.763	254.589	244.412
EXOSC5	230.472	267.566	207.29	347.287	330.62	351.271	298.727	258.621	223.398	367.737	411.507	415.814	424.716	422.759	436.054
TMEM91	8.6698	5.28091	9.83749	118.354	76.6655	105.862	6.01464	8.54304	3.66227	198.513	177.091	204.979	326.213	301.303	280.518
B9D2	51.2963	36.9664	43.566	52.6978	64.2073	72.1789	46.1122	63.6844	39.3694	75.9339	65.5136	64.4219	65.2426	63.0635	49.9934
TGFB1	684.914	531.612	577.601	375.796	449.451	409.014	557.356	528.892	449.543	250.582	229.298	272.914	216.196	245.247	236.08
CCDC97	624.948	576.5	618.356	678.16	604.699	578.634	571.391	523.455	557.58	660.625	654.112	673.501	612.768	597.935	559.648
HNRNPUL1	6052.24	5852.13	5857.52	3561.85	4018.23	3556.01	4922.98	5428.71	5969.5	3090.51	3149.77	2794.74	2793.92	2999.02	2848.23
AXL	3.61242	7.04122	7.72946	7.77508	14.3748	8.42087	9.02196	13.9795	14.6491	11.9325	19.4494	16.3983	8.95486	24.5247	29.1628
CYP2S1	0	1.7603	2.10803	0	0	0	0	0.77664	0	0	0	1.17131	1.27927	1.16784	1.38871
LOC100683762	0	0	0	0	0	0	0	0	0	0	0	0	2.55853	2.33568	2.77741
CYP2B6	0	0	0	0	0	0	0	0	0	0	0	0	8.95486	5.83921	2.77741
LOC484492	0	0	0	0	0	1.20298	0	0	0	0	0	0	2.55853	7.00705	2.77741
LOC111090838	0	0	0	0.863898	0	0	0	0	0	0	0	0	1.27927	1.16784	4.16612
CYP2A7	0	0	0	0	1.91664	1.20298	0	0	0	0	0	0	1.27927	3.50353	1.38871
CYP2A13	0.722483	0	0	1.7278	1.91664	2.40596	0	0	0	2.16954	3.07095	3.51392	16.6305	26.8604	13.8871
LOC111098089	2.88993	0.880152	4.21607	12.0946	17.2497	6.01491	3.00732	0.77664	0	6.50862	14.3311	12.8844	33.2609	38.5388	31.9402
LOC612477	7.94731	12.3221	10.5402	22.4614	16.2914	25.2626	6.01464	6.98976	10.9868	33.6279	25.5913	25.7687	67.8011	63.0635	62.4917
LOC476453	16.6171	19.3633	9.83749	44.0588	24.9163	34.8865	22.0537	9.31968	14.6491	33.6279	25.5913	42.167	40.9365	40.8745	27.7741
EGLN2	990.524	881.912	863.591	1095.42	1117.4	1177.72	1026.5	1002.64	1030.01	1155.28	1158.77	1184.19	877.577	850.189	884.605
RAB4B	382.194	325.656	343.609	566.717	555.825	597.882	350.854	327.742	319.533	604.217	587.575	638.362	495.076	585.089	523.542
MIA	17.3396	23.7641	23.891	113.171	87.207	97.4415	24.0586	32.6189	37.5383	101.968	135.122	115.959	138.161	123.791	149.98
SNRPA	1192.1	1180.28	1176.99	890.679	1068.53	991.257	1241.02	1210	1238.76	1123.82	1052.31	1101.03	1059.23	990.33	1015.14
MIR8892	15.1721	16.7229	11.9455	21.5975	9.58319	9.62385	9.02196	17.8627	21.058	18.4411	18.4257	12.8844	14.0719	9.34273	13.8871
C1H19orf54	127.157	126.742	119.455	100.212	114.04	102.253	111.271	113.389	108.037	58.5776	104.412	91.3619	72.9182	77.0776	66.6579
ITPKC	563.537	523.691	576.196	558.942	540.492	479.99	487.186	450.451	502.646	412.213	360.325	454.467	410.644	412.248	401.336
COQ8B	503.571	491.125	524.198	288.542	415.91	342.85	478.164	475.303	470.602	291.803	290.717	288.141	218.754	223.058	237.469
NUMBL	295.496	271.087	277.558	305.82	287.496	333.226	368.898	360.361	396.441	357.974	399.224	446.268	246.898	290.793	223.582
LOC106559890	40.4591	42.2473	46.3767	67.3841	55.5825	49.3222	45.1098	44.2685	57.6807	69.4253	52.2062	69.1071	37.0987	45.5458	38.8838
LTBP4	206.63	212.997	219.235	311.867	320.078	346.459	249.607	261.728	292.066	488.147	542.535	572.769	635.795	551.221	552.705
SHKBP1	809.181	765.732	765.216	543.392	579.783	588.258	797.942	725.381	704.987	445.841	479.068	465.009	367.149	367.87	359.675
SPTBN4	13.0047	14.9626	22.4857	12.9585	5.74991	15.6388	16.039	21.7459	19.2269	23.865	19.4494	18.7409	33.2609	24.5247	24.9967
BLVRB	1022.31	945.283	931.048	813.792	944.902	920.281	1322.22	1218.55	1173.76	1081.52	1107.59	1038.95	871.18	777.783	847.11
SERTAD3	502.126	468.241	496.09	1131.71	964.069	1076.67	545.327	522.678	468.77	1322.34	1262.16	1358.72	848.153	722.894	806.838
LOC111098093	9.39228	7.04122	7.72946	18.1419	20.1247	19.2477	5.0122	9.31968	5.4934	19.5259	13.3075	17.5696	10.2341	7.00705	6.94353
SERTAD1	491.289	426.874	460.254	1213.78	1019.65	1089.9	492.198	465.207	406.512	1105.38	998.059	971.013	1609.32	1581.26	1502.58
PRX	46.2389	59.8503	53.4035	250.53	180.164	238.19	60.1464	66.0144	60.4274	190.92	166.855	215.52	433.671	440.276	387.449
HIPK4	0	1.7603	0.702678	11.2307	2.87496	7.21789	0	0	0.915567	17.3563	6.1419	11.7131	26.8646	22.189	13.8871
PLD3	679.857	716.444	626.086	367.157	476.284	427.058	696.696	597.236	611.599	308.075	304.024	330.308	180.377	193.862	147.203
C1H19orf47	378.581	384.626	367.5	330.009	342.12	357.285	383.934	367.351	382.707	354.72	362.372	357.248	227.709	183.351	195.807
AKT2	1028.09	1046.5	1034.34	763.686	900.82	846.899	843.052	860.517	901.834	555.403	610.096	607.908	620.444	586.257	581.868
CNTD2	3.61242	7.92137	4.91874	65.6563	38.3327	48.1193	4.00976	3.10656	5.4934	59.6624	58.3481	78.4775	121.53	106.274	119.429
TTC9B	0	0.880152	2.10803	13.8224	5.74991	6.01491	4.00976	3.10656	1.83113	22.7802	15.3548	19.9122	15.3512	11.6784	12.4983
MAP3K10	204.463	206.836	181.291	362.837	216.58	244.205	192.468	211.246	223.398	279.871	344.97	426.356	291.673	284.953	258.299
LOC100684414	62.1335	52.8091	68.1597	165.005	126.498	137.14	92.2245	79.2172	66.8364	223.463	191.423	206.15	221.313	177.512	233.303
LOC102156703	0	0	0	9.50288	11.4998	21.6537	0	0	0	13.0172	15.3548	14.0557	74.1974	45.5458	65.2692
PSMC4	1619.81	1485.7	1503.73	1234.51	1379.98	1312.45	1762.29	1617.74	1443.85	1214.94	1150.58	1154.91	1194.83	1174.85	1174.84
FCGBP	0	0.880152	0.702678	1.7278	0	0	0	0.77664	0	0	0	0	3.8378	10.5106	9.72094
FBL	4170.17	3823.38	3858.4	3601.59	3577.4	3654.66	5122.47	4631.1	4283.94	3938.8	3865.3	4028.12	3611.37	3512.87	3767.56
DYRK1B	369.911	333.578	330.961	364.565	256.829	279.092	268.654	304.443	325.026	335.194	314.261	327.966	237.943	232.4	176.366
LOC484507	2.88993	5.28091	4.21607	9.50288	4.79159	4.81193	0	0	4.57784	4.33908	2.0473	1.17131	40.9365	24.5247	27.7741
LOC612523	169.061	161.948	162.319	471.688	347.87	429.464	176.429	157.658	111.699	393.772	421.744	547	551.364	439.108	490.213
SELENOV	0.722483	0.880152	0	9.50288	13.4165	19.2477	0	0	0	7.59339	12.2838	23.4261	108.738	94.5952	97.2094
DLL3	0	0	0	37.1476	7.66655	18.0447	0	0	0	20.6106	18.4257	18.7409	72.9182	61.8956	73.6014
TIMM50	971.74	866.07	932.453	1008.17	937.236	1002.08	1184.88	1183.6	1062.97	1181.32	1221.21	1190.05	1046.44	1061.57	1059.58
SUPT5H	3909.36	3786.41	3693.98	3227.52	3354.12	3305.79	3302.04	3480.12	3773.05	2872.47	2921.5	3014.94	3223.75	3334.19	3202.35
LOC106559902	2.88993	3.52061	2.81071	19.0058	9.58319	8.42087	10.0244	7.7664	7.32454	17.3563	24.5676	15.227	42.2158	51.385	51.3821
IL-15L	15.1721	14.0824	6.3241	22.4614	13.4165	16.8417	7.01708	10.0963	11.9024	34.7127	25.5913	24.5974	63.9633	53.7207	58.3256
RPS16	5651.26	4912.13	5188.57	10224.2	9699.14	10372.1	6864.71	6227.1	5367.05	12131	11953.2	13391.5	13500.1	11495.1	12673.3
PLEKHG2	236.252	267.566	264.91	675.568	535.7	642.392	207.505	226.002	221.567	683.406	619.308	727.381	926.189	972.812	934.599
TRNAI-UAU	0.722483	0.880152	0	3.45559	0.958319	10.8268	0	0	0	7.59339	4.0946	7.02784	23.0268	23.3568	15.2758
ZFP36	1386.45	1273.58	1494.6	2313.52	1839.01	1898.3	1147.79	926.531	813.024	2452.67	2405.58	2617.87	2723.56	2557.57	2401.07
MED29	370.634	372.304	303.557	406.896	449.451	409.014	386.942	389.096	368.974	441.502	416.626	383.017	362.032	394.73	376.339
PAF1	843.86	812.38	831.268	637.557	666.99	658.031	876.132	869.06	920.145	683.406	619.308	665.302	661.381	631.802	722.127
SAMD4B	2028.01	1948.66	2051.12	1866.88	1991.39	1816.5	2044.98	2147.41	2312.72	1705.26	1710.52	1726.51	1199.95	1333.68	1152.63
GMFG	54.9087	50.1687	59.7276	90.7093	66.124	69.7729	60.1464	67.5676	59.5119	120.41	144.335	115.959	111.296	113.281	129.15
LRFN1	46.2389	37.8465	28.8098	152.046	114.998	111.877	51.1244	45.8217	62.2586	162.716	211.896	231.919	179.097	182.183	180.532
LOC612539	0	0	0	16.4141	16.2914	4.81193	0	0	0	11.9325	11.2602	15.227	25.5853	16.3498	12.4983
LOC102154495	0	0	0	0	0.958319	0	0	0	0	2.16954	0	1.17131	1.27927	0	2.77741
SYCN	0	0	0	0	0	0	0	0	0	0	0	0	1.27927	0	0
NCCRP1	0.722483	0	0.702678	0	0	0	0	0	0	0	0	0	3.8378	2.33568	0
PAK4	659.627	651.313	617.654	802.561	850.987	798.78	621.513	570.83	547.509	821.171	764.667	862.082	954.332	996.169	947.097
ACP7	0	0	0	1.7278	0	1.20298	0	0	0	0	0	0	7.6756	4.67137	5.55482
LOC102152935	0	0	0	0	0	0	0	0	0	0	0	0	0	0	1.38871
LOC100685959	0	0	0	0	0	0	0	0	0	0	0	0	0	0	0
FBXO27	16.6171	25.5244	17.5669	66.5202	54.6242	54.1342	54.1317	45.8217	44.8628	105.223	153.548	148.756	172.701	174.008	218.027
LOC106559919	0	0	0.702678	2.59169	1.91664	4.81193	0	0	0.915567	4.33908	4.0946	1.17131	3.8378	3.50353	9.72094
FBXO17	0.722483	0.880152	2.81071	25.053	17.2497	14.4358	4.00976	0.77664	3.66227	18.4411	22.5203	23.4261	20.4683	16.3498	23.608
MRPS12	513.685	479.683	529.819	632.373	712.031	667.655	639.557	637.621	529.198	794.052	780.021	857.396	693.362	714.719	701.296
SARS2	229.75	248.203	252.261	166.732	149.498	170.823	262.639	275.707	300.306	143.19	143.311	173.353	139.44	137.805	152.758
CCER2	31.7893	34.3259	23.1884	93.301	67.0823	92.6296	42.1025	30.2889	41.2005	91.1207	96.2231	103.075	103.621	110.945	88.8771
NFKBIB	642.287	605.545	609.222	687.663	769.53	670.061	738.798	813.142	752.596	836.358	824.038	850.369	663.939	666.838	719.349
SIRT2	536.805	510.488	532.63	429.357	464.785	425.855	523.274	496.273	535.607	408.959	419.697	457.981	385.059	356.192	431.887
RINL	4.3349	0	2.81071	30.2364	16.2914	15.6388	2.00488	2.32992	2.7467	32.5431	22.5203	37.4818	33.2609	33.8674	41.6612
HNRNPL	7205.32	7039.46	7123.04	4008.49	4263.56	4026.38	8435.53	8613.71	8145.8	4403.08	4375.08	4190.93	3922.23	3863.22	3657.85
LGALS4	535.36	538.653	518.576	1640.54	1256.36	1436.36	627.527	608.109	592.372	1826.75	1676.74	1835.44	2845.09	2809.83	2737.14
LGALS7B	4.3349	4.40076	4.21607	9.50288	9.58319	7.21789	4.00976	6.21312	4.57784	6.50862	8.1892	16.3983	30.7024	29.196	22.2193
LGALS7	2.88993	4.40076	4.21607	8.63898	9.58319	4.81193	5.0122	6.21312	4.57784	8.67817	8.1892	15.227	30.7024	24.5247	19.4419
LOC106559298	0	0	0	4.31949	1.91664	4.81193	0	0	0	1.08477	2.0473	11.7131	12.7927	14.0141	11.1096
LOC484525	13.0047	7.04122	7.72946	304.092	233.83	269.468	14.0342	6.21312	16.4802	466.451	382.845	508.347	489.959	412.248	386.06
LOC111091228	393.753	367.023	345.015	309.276	322.953	323.602	536.305	401.523	373.551	283.125	285.598	279.942	205.962	188.023	155.535
ACTN4	10558.4	10663	10578.8	3703.53	4864.43	4123.82	9173.33	9819.83	10703	3031.93	3094.49	2907.18	1669.44	1745.92	1480.36
LOC111098216	78.0282	80.974	87.132	92.4371	35.4578	37.2924	96.2342	63.6844	75.9921	40.1365	35.8278	40.9957	62.684	72.4062	58.3256
EIF3K	2797.45	2526.92	2497.32	3473.73	3338.78	3569.25	3235.88	2955.89	2690.85	4023.41	3708.68	4227.25	4621.99	4349.04	4553.57
MAP4K1	38.2916	51.0488	44.9714	63.0646	60.3741	45.7133	47.1147	51.2582	46.6939	65.0862	60.3954	59.7366	102.341	80.5811	97.2094
RYR1	3.61242	4.40076	2.10803	17.278	5.74991	10.8268	3.00732	5.43648	3.66227	10.8477	11.2602	17.5696	173.98	204.372	156.924
RASGRP4	20.2295	20.2435	21.0803	101.94	100.623	98.6445	24.0586	17.0861	23.8047	154.037	143.311	147.585	186.773	170.505	181.92
FAM98C	337.4	272.847	300.746	488.966	344.036	345.256	392.956	353.371	343.338	476.214	531.274	545.829	437.509	406.409	495.768
SPRED3	179.898	191.873	203.777	330.009	294.204	300.745	167.407	198.043	195.931	296.142	269.22	297.512	324.934	319.989	288.851
GGN	40.4591	35.2061	45.6741	31.9642	36.4161	37.2924	36.0878	61.3545	42.1161	30.3736	21.4967	29.2827	31.9817	43.2101	27.7741
PSMD8	2500.51	2262.87	2212.03	2622.79	2709.17	2547.91	2915.09	2788.14	2425.34	2755.32	2638.97	2650.67	2577.72	2377.73	2401.07
CATSPERG	46.9614	48.4084	39.35	84.662	67.0823	80.5997	24.0586	33.3955	41.2005	45.5604	59.3717	65.5932	182.935	179.848	148.591
KCNK6	169.784	206.836	171.453	319.642	287.496	298.339	162.395	151.445	162.055	229.971	214.967	271.743	207.241	176.344	180.532
YIF1B	590.269	550.095	558.629	1170.58	927.652	952.761	577.405	636.068	578.638	1089.11	1096.33	1075.26	799.541	747.419	624.917
LOC102156111	201.573	189.233	196.75	416.399	310.495	392.172	243.593	233.769	207.834	431.739	392.058	448.61	456.698	408.745	384.671
LOC111098245	13.0047	17.603	18.2696	78.6147	50.7909	51.7282	20.0488	27.1824	19.2269	72.6796	61.419	56.2227	69.0804	61.8956	49.9934
SPINT2	7332.48	6556.25	6902.4	8789.3	6985.18	6332.49	7719.79	7054.99	5731.45	6002.04	7316.03	7909.83	3558.92	3827.02	3718.95
PPP1R14A	33.2342	22.0038	24.5937	18.1419	22.9996	20.4507	45.1098	41.9385	32.0449	34.7127	35.8278	43.3383	30.7024	15.1819	30.5515
DPF1	12.2822	19.3633	9.83749	9.50288	10.5415	4.81193	12.0293	12.4262	18.3113	13.0172	19.4494	7.02784	16.6305	8.17489	9.72094
LOC106559930	20.2295	14.0824	9.13481	20.7336	7.66655	10.8268	21.0512	9.31968	9.15567	19.5259	9.21285	8.19915	8.95486	12.8463	8.33223
SIPA1L3	1019.42	1100.19	1059.64	786.147	772.405	775.923	786.915	904.785	1105.09	833.104	814.826	886.679	756.046	742.747	649.914
LOC111098257	6.50235	7.92137	5.62142	4.31949	4.79159	9.62385	2.00488	5.43648	10.0712	6.50862	9.21285	5.85653	7.6756	16.3498	13.8871
WDR87	0	0.880152	1.40536	2.59169	0.958319	0	1.00244	0	0.915567	5.42385	1.02365	1.17131	10.2341	5.83921	4.16612
LOC100686205	0	0	0	1.7278	0.958319	1.20298	0	0	0	1.08477	0	2.34261	10.2341	8.17489	5.55482
LOC102155125	0	0.880152	0.702678	6.04729	3.83327	1.20298	0	0	1.83113	3.25431	3.07095	3.51392	8.95486	9.34273	1.38871
LOC102156679	143.774	132.023	132.806	285.95	226.163	285.107	108.263	101.74	103.459	258.175	211.896	197.951	296.79	296.632	345.788
LOC100686288	0	0	0	1.7278	4.79159	3.60894	0	0	0	9.76294	0	3.51392	10.2341	9.34273	6.94353
ZFP30	68.6359	43.1275	52.7008	95.8927	88.1653	99.8474	63.1537	70.6742	59.5119	104.138	106.46	86.6767	101.062	115.616	147.203
LOC484540	25.2869	30.8053	31.6205	59.609	25.8746	49.3222	7.01708	19.416	18.3113	44.4756	46.0643	29.2827	43.495	46.7137	44.4386
LOC106559301	0	0	0	3.45559	2.87496	3.60894	0	0	0	2.16954	3.07095	4.68523	7.6756	3.50353	8.33223
HKR1	0.722483	0	0	0	0.958319	2.40596	0	0.77664	0.915567	0	2.0473	2.34261	1.27927	2.33568	5.55482
ZNF527	49.1289	34.3259	37.2419	35.4198	41.2077	28.8716	19.0464	16.3094	12.8179	26.0345	12.2838	15.227	26.8646	24.5247	31.9402
LOC106559188	3.61242	3.52061	1.40536	5.18339	4.79159	3.60894	1.00244	1.55328	0.915567	3.25431	3.07095	2.34261	2.55853	3.50353	2.77741
LOC111090546	0	0	0	0.863898	0	0	0	0	0	0	0	0	2.55853	0	1.38871
LOC106559057	5.77986	7.04122	14.7562	7.77508	3.83327	4.81193	2.00488	0	0	5.42385	2.0473	7.02784	10.2341	8.17489	11.1096
LOC102151508	2.88993	0.880152	2.10803	0.863898	1.91664	1.20298	1.00244	0.77664	0	0	0	1.17131	0	2.33568	1.38871
LOC100856587	15.1721	19.3633	17.5669	10.3668	16.2914	14.4358	2.00488	1.55328	4.57784	5.42385	4.0946	7.02784	16.6305	4.67137	5.55482
ZNF420	41.904	43.1275	49.8901	37.1476	33.5412	48.1193	36.0878	27.959	45.7784	27.1193	23.544	25.7687	49.8914	51.385	44.4386
LOC102157134	13.7272	14.0824	10.5402	9.50288	3.83327	9.62385	12.0293	13.2029	12.8179	10.8477	5.11825	4.68523	14.0719	12.8463	9.72094
LOC100684151	0	0	0	0	0	0	1.00244	0	0.915567	1.08477	0	0	2.55853	0	0
LOC106559303	0	0	0	0	2.87496	1.20298	0	0	0	1.08477	2.0473	3.51392	1.27927	2.33568	8.33223
LOC106559183	13.0047	9.68167	21.0803	28.5086	23.958	30.0745	8.01952	6.98976	7.32454	35.7974	35.8278	22.2548	40.9365	46.7137	54.1595
ZNF790	49.1289	60.7305	46.3767	53.5617	47.9159	33.6835	39.0951	41.1619	62.2586	33.6279	50.1589	29.2827	63.9633	58.3921	69.4353
LOC100687072	39.7366	51.0488	50.5928	147.727	116.915	125.11	43.1049	31.0656	38.4538	113.901	134.098	168.668	171.422	183.351	163.867
LOC111090477	0	0.880152	0	2.59169	8.62487	2.40596	0	0	0	2.16954	1.02365	4.68523	1.27927	8.17489	6.94353
ZNF793	0	0	0.702678	1.7278	1.91664	6.01491	0	0.77664	0	4.33908	2.0473	2.34261	20.4683	22.189	9.72094
LOC111090530	2.88993	7.04122	6.3241	34.5559	19.1664	24.0596	3.00732	7.7664	2.7467	33.6279	22.5203	26.94	42.2158	46.7137	51.3821
ZNF829	130.047	119.701	127.185	199.56	227.122	206.913	104.254	80.7705	92.4723	205.022	203.706	185.066	404.248	455.458	426.333
ZNF568	310.668	354.701	345.717	431.949	403.452	513.673	199.486	230.662	255.443	365.568	373.632	365.448	388.897	432.101	452.718
LOC111090539	4.3349	1.7603	2.10803	4.31949	2.87496	6.01491	2.00488	3.10656	1.83113	1.08477	2.0473	3.51392	2.55853	3.50353	4.16612
LOC100683244	113.43	123.221	110.32	117.49	146.623	114.283	75.183	101.74	80.5699	133.427	136.145	144.071	135.602	121.456	156.924
LOC102153275	0	0.880152	1.40536	8.63898	0	6.01491	1.00244	0	0.915567	11.9325	6.1419	5.85653	3.8378	11.6784	9.72094
LOC111090547	2.16745	1.7603	2.10803	4.31949	7.66655	6.01491	2.00488	3.10656	0	3.25431	5.11825	3.51392	12.7927	8.17489	9.72094
ZNF566	75.8607	68.6519	67.4571	119.218	90.082	110.674	57.1391	63.6844	75.9921	110.647	90.0812	114.788	185.494	197.365	255.522
ZNF260	430.6	457.679	441.984	256.578	276.954	289.918	315.769	316.869	322.28	249.497	227.25	265.887	264.808	293.128	341.622
LOC102152738	14.4497	15.8427	20.3777	37.1476	18.2081	28.8716	11.0268	11.6496	13.7335	21.6954	24.5676	30.454	33.2609	38.5388	43.0499
ZNF529	165.449	189.233	184.102	336.056	311.454	305.557	153.373	142.125	154.731	244.073	257.96	257.687	339.006	381.884	409.668
ZNF382	67.9134	48.4084	75.8892	155.502	122.665	117.892	42.1025	56.6947	49.4406	107.392	101.341	89.0193	212.358	199.701	224.97
ZNF461	15.1721	22.0038	10.5402	11.2307	9.58319	20.4507	8.01952	4.65984	6.40897	1.08477	9.21285	12.8844	21.7475	19.8533	18.0532
ZNF567	124.267	147.866	113.834	242.755	210.83	193.68	94.2293	92.4201	104.375	231.056	214.967	243.632	463.094	490.494	523.542
LOC111090511	1.44497	0	2.81071	12.0946	9.58319	7.21789	7.01708	2.32992	2.7467	17.3563	11.2602	10.5418	44.7743	39.7066	30.5515
ZNF146	2085.81	2130.85	2263.33	1970.55	2024.93	2076.35	2208.37	2334.58	2253.21	2376.73	2282.74	2288.73	1728.29	1910.59	2103.89
ZNF565	70.0809	63.371	68.8624	137.36	142.789	111.877	48.1171	72.2275	72.3298	158.377	153.548	140.557	117.692	133.134	122.206
COX7A1	31.7893	32.5656	30.2151	100.212	72.8322	80.5997	34.083	20.1926	26.5514	83.5273	52.2062	77.3062	55.0084	78.2454	33.3289
CAPNS1	9223.22	8774.24	8508.72	6802.33	7863.96	7208.26	9567.28	9060.28	9334.21	7049.92	6952.63	7488.16	5807.87	5873.08	5704.8
TBCB	1468.81	1281.5	1335.79	1398.65	1646.39	1344.93	1525.71	1592.11	1379.76	1558.82	1578.47	1678.48	1645.14	1563.74	1530.35
POLR2I	356.907	386.387	333.069	487.239	556.783	547.356	407.993	380.553	363.48	612.895	617.261	637.191	676.732	607.278	613.808
OVOL3	83.0856	44.0076	67.4571	20.7336	22.9996	21.6537	98.2391	60.5779	96.1346	28.204	36.8514	35.1392	51.1706	46.7137	48.6047
WDR62	392.308	423.353	411.769	95.0288	122.665	129.922	361.881	410.066	477.01	84.6121	84.963	111.274	110.017	87.5881	91.6546
THAP8	10.8372	6.16107	13.3509	13.8224	11.4998	16.8417	10.0244	5.43648	4.57784	6.50862	18.4257	10.5418	29.4231	29.196	20.8306
CLIP3	200.85	201.555	210.803	122.674	119.79	125.11	230.561	278.814	301.222	157.292	141.264	169.839	213.637	214.883	211.083
LOC111090541	26.7319	23.7641	25.2964	15.5502	14.3748	18.0447	21.0512	31.8422	38.4538	21.6954	15.3548	24.5974	38.378	31.5317	31.9402
ALKBH6	195.793	206.836	186.21	200.424	201.247	210.522	195.476	180.18	165.718	178.987	182.21	190.923	149.674	155.323	162.479
SYNE4	54.1862	51.929	44.2687	80.3425	79.5404	83.0057	38.0927	37.2787	44.8628	118.24	93.1522	92.5332	76.756	105.106	105.542
SDHAF1	520.188	440.076	436.363	1069.51	1029.23	1123.58	656.598	598.789	440.388	1140.09	1166.96	1328.26	1712.94	1605.78	1491.47
LOC102155044	24.5644	18.4832	14.0536	40.6032	34.4995	63.758	13.0317	13.9795	18.3113	50.9842	59.3717	39.8244	79.3145	58.3921	62.4917
LOC102155339	5.05738	3.52061	2.81071	21.5975	21.083	18.0447	1.00244	0.77664	1.83113	10.8477	7.16555	11.7131	23.0268	30.3639	24.9967
LRFN3	78.0282	66.8916	87.132	53.5617	62.2907	58.9461	74.1805	78.4406	91.5567	39.0517	36.8514	40.9957	44.7743	42.0423	33.3289
LOC102155236	0	0	0	0	0	0	0	0	0	0	0	0	0	0	0
TYROBP	0	0	0	0.863898	0.958319	0	0	0	0	1.08477	1.02365	2.34261	0	4.67137	2.77741
HCST	1.44497	2.64046	0.702678	4.31949	3.83327	3.60894	3.00732	0	0.915567	6.50862	2.0473	2.34261	6.39633	3.50353	4.16612
NFKBID	24.5644	36.0862	33.0259	75.1591	59.4158	74.5848	27.0659	27.959	21.058	128.003	91.1049	112.445	88.2694	77.0776	68.0466
APLP1	387.973	360.862	345.015	377.524	412.077	347.662	383.934	334.732	331.435	293.973	266.149	295.169	149.674	155.323	156.924
LOC106559197	0.722483	1.7603	0.702678	1.7278	3.83327	2.40596	1.00244	0.77664	0	2.16954	0	0	5.11706	5.83921	1.38871
KIRREL2	5.05738	5.28091	4.21607	2.59169	8.62487	9.62385	5.0122	5.43648	2.7467	4.33908	6.1419	8.19915	38.378	37.3709	20.8306
NPHS1	0	0	0	1.7278	1.91664	2.40596	0	0	0	0	2.0473	5.85653	62.684	40.8745	34.7176
PRODH2	0	0	0.702678	2.59169	0.958319	1.20298	0	0	0	0	0	0	7.6756	12.8463	9.72094
LOC102155487	0	0	0	0	0.958319	3.60894	0	0	0	0	0	0	10.2341	7.00705	13.8871
LOC100684931	0	0	0	1.7278	0.958319	0	0	0	0	1.08477	0	0	0	3.50353	2.77741
ARHGAP33	100.425	120.581	94.8615	49.2422	70.9156	57.7431	79.1927	66.0144	98.8813	42.3061	52.2062	38.6531	46.0536	39.7066	31.9402
PROSER3	89.5879	89.7755	80.1053	184.01	162.914	162.402	88.2147	86.9836	90.6412	237.565	208.825	275.257	478.446	415.752	441.608
HSPB6	354.739	331.817	305.665	317.051	299.954	280.295	250.61	283.473	289.319	274.447	276.386	296.341	308.303	281.45	238.857
LIN37	171.951	155.787	177.777	327.417	306.662	381.345	181.442	188.723	177.62	455.604	404.342	486.092	738.137	714.719	729.07
PSENEN	631.45	576.5	625.383	747.272	822.237	783.141	730.779	699.752	638.15	834.189	853.724	849.197	944.098	903.909	949.875
U2AF1L4	124.267	125.862	124.374	375.796	282.704	295.933	110.268	125.816	115.361	405.704	366.467	386.531	504.031	553.557	531.874
IGFLR1	51.2963	44.8878	33.0259	191.785	153.331	190.071	40.0976	46.5984	38.4538	219.124	204.73	195.608	356.915	335.171	352.731
KMT2B	817.851	842.306	849.537	1074.69	952.569	943.137	675.644	744.021	819.433	976.294	967.349	1008.49	1570.94	1570.75	1380.37
ZBTB32	114.152	107.379	93.4561	115.762	144.706	139.546	78.1903	77.664	83.3166	109.562	146.382	124.158	42.2158	53.7207	49.9934
LOC111090531	0	0	0	0.863898	0	2.40596	0	0	0.915567	2.16954	1.02365	0	8.95486	5.83921	4.16612
UPK1A	3.61242	0.880152	7.02678	34.5559	27.7912	38.4954	0	0.77664	0	29.2888	30.7095	31.6253	243.061	249.918	199.974
LOC111090459	5.05738	3.52061	7.72946	80.3425	65.1657	45.7133	7.01708	1.55328	2.7467	69.4253	98.2704	76.1349	147.116	154.155	159.701
LOC612644	1910.97	1637.08	1655.51	2871.6	3102.08	3239.63	2275.54	2031.69	1770.71	3769.58	3491.67	3769.26	3338.88	3072.59	3396.77
ETV2	0.722483	0	0	38.8754	22.0413	31.2775	0	1.55328	0	64.0015	46.0643	35.1392	108.738	126.127	95.8207
RBM42	1284.57	1171.48	1191.04	1117.02	1281.27	1209	1524.71	1415.81	1225.03	1125.99	1088.14	1110.4	854.55	741.579	742.957
HAUS5	590.269	620.507	637.329	379.251	387.161	455.93	714.74	677.23	666.533	449.095	474.974	455.638	466.932	467.137	472.16
LOC106559195	80.1956	100.337	80.8079	54.4256	42.166	49.3222	89.2171	103.293	82.401	59.6624	60.3954	57.394	61.4048	65.3991	68.0466
LOC111090112	56.3537	60.7305	71.6731	150.318	124.581	96.2385	70.1708	74.5574	81.4855	148.614	182.21	156.955	323.654	270.939	301.349
LOC111090518	9.39228	5.28091	7.02678	25.9169	22.0413	22.8566	7.01708	10.0963	10.0712	22.7802	21.4967	26.94	37.0987	38.5388	33.3289
LOC102151354	0	0	0	4.31949	2.87496	2.40596	0	0	0	4.33908	3.07095	4.68523	7.6756	5.83921	2.77741
LOC111090505	0	0	0	0	0.958319	1.20298	0	0	0.915567	1.08477	2.0473	0	6.39633	4.67137	1.38871
ATP4A	0	0	0	30.2364	18.2081	19.2477	0	0	0	26.0345	31.7332	21.0835	94.6657	64.2313	83.3223
TMEM147	905.271	826.463	734.298	2064.72	1388.6	1543.42	1005.45	904.785	872.536	2007.91	2070.84	2441	2373.04	2361.38	2614.93
GAPDHS	6.50235	11.442	11.2428	19.0058	22.0413	10.8268	10.0244	6.21312	2.7467	14.102	15.3548	14.0557	21.7475	16.3498	11.1096
LOC106559190	3.61242	1.7603	2.10803	5.18339	2.87496	0	3.00732	2.32992	0.915567	1.08477	2.0473	5.85653	3.8378	3.50353	2.77741
SBSN	0	0.880152	0.702678	0	3.83327	0	1.00244	0	0.915567	6.50862	8.1892	5.85653	8.95486	5.83921	5.55482
LOC111090533	0	0	0.702678	0	0	0	0	0	0	1.08477	0	0	3.8378	0	0
DMKN	0	0	0	0	2.87496	0	0	0	0	1.08477	2.0473	0	2.55853	7.00705	2.77741
KRTDAP	0	0	0	0	0	0	0	0	0	0	0	0	0	0	1.38871
LOC111090545	0	0	0	0	0	0	0	0	0	0	1.02365	1.17131	2.55853	3.50353	2.77741
FFAR2	0	0	0	1.7278	0.958319	2.40596	0	0	0	1.08477	0	2.34261	21.7475	28.0282	19.4419
LOC100682553	0	0	0	0	0	1.20298	0	0	0	0	0	0	5.11706	2.33568	2.77741
FFAR3	0	0	0.702678	21.5975	14.3748	19.2477	0	0	0.915567	30.3736	28.6622	22.2548	86.9901	59.5599	76.3788
FFAR1	0	0	0	6.91119	5.74991	8.42087	0	0	0	7.59339	8.1892	5.85653	44.7743	45.5458	31.9402
CD22	0	0.880152	0	21.5975	17.2497	18.0447	0	0	0	21.6954	14.3311	24.5974	102.341	114.448	72.2127
MAG	0.722483	0	0	35.4198	24.9163	20.4507	0	0	0	20.6106	10.2365	24.5974	92.1072	106.274	62.4917
HAMP	0	0	0	44.0588	32.5828	51.7282	0	0	0	47.7299	55.2771	64.4219	101.062	103.938	99.9868
USF2	1413.18	1243.65	1219.15	1939.45	1779.6	1922.36	1522.71	1563.38	1280.88	2212.93	2140.45	2236.02	3350.4	3276.96	3070.43
LSR	3157.25	2903.62	2917.52	3278.49	3522.78	3179.48	3435.36	3146.94	2982	2944.07	2946.07	3267.95	2912.89	2953.47	2751.03
FAM187B	0	0	0	1.7278	0	0	0	0	0	0	3.07095	1.17131	5.11706	3.50353	1.38871
FXYD5	902.381	810.62	778.567	1031.49	1218.98	1064.64	933.271	876.049	791.05	941.581	939.711	1014.35	996.548	1012.52	940.154
LOC106559193	0	0	0	0	0	0	0	0	0	0	0	0	0	0	0
FXYD1	0	1.7603	0.702678	3.45559	0	1.20298	1.00244	2.32992	0	1.08477	0	3.51392	8.95486	5.83921	8.33223
LGI4	0.722483	4.40076	2.81071	9.50288	4.79159	4.81193	5.0122	0.77664	3.66227	6.50862	5.11825	11.7131	14.0719	9.34273	9.72094
FXYD3	6.50235	0.880152	2.10803	6.04729	4.79159	6.01491	4.00976	3.10656	2.7467	8.67817	9.21285	10.5418	15.3512	15.1819	5.55482
LOC111091371	0	0	0	0.863898	0.958319	3.60894	1.00244	2.32992	0.915567	3.25431	6.1419	3.51392	3.8378	7.00705	6.94353
HPN	2727.37	2688.86	2611.15	2995.13	3017.75	2984.6	3041.4	2849.49	2842.84	3261.91	2976.77	3294.89	3338.88	3182.37	2877.4
SCN1B	59.9661	38.7267	44.9714	33.692	29.7079	44.5103	30.0732	26.4057	31.1293	41.2213	35.8278	31.6253	39.6572	32.6996	33.3289
GRAMD1A	1158.86	1204.05	1119.37	1705.33	1910.89	1688.99	1291.14	1345.92	1340.39	1715.02	1712.57	2047.44	1668.16	1634.98	1574.79
ZNF792	96.0903	78.3335	88.5374	82.0703	56.5408	79.3968	67.1635	66.791	79.6543	64.0015	59.3717	65.5932	65.2426	70.0705	51.3821
LOC102153858	0	1.7603	0	0	0	0	2.00488	0	0	1.08477	0	0	6.39633	4.67137	9.72094
ZNF599	48.4064	57.2099	59.0249	34.5559	30.6662	24.0596	51.1244	59.0246	49.4406	31.4583	41.9697	26.94	37.0987	30.3639	30.5515
LOC100685413	0	0	0	3.45559	1.91664	4.81193	0	0	0	1.08477	1.02365	2.34261	69.0804	47.8815	45.8273
LOC484590	160.391	141.704	151.076	185.738	171.539	156.388	127.31	149.115	150.153	195.259	176.068	172.182	262.25	253.422	252.744
LOC111090012	31.0668	30.8053	35.1339	37.1476	38.3327	52.9312	28.0683	20.1926	22.8892	42.3061	31.7332	45.681	66.5218	86.4203	45.8273
LOC102153923	0.722483	4.40076	2.81071	17.278	10.5415	16.8417	1.00244	0	1.83113	8.67817	13.3075	11.7131	14.0719	23.3568	20.8306
LOC111098275	0.722483	2.64046	2.10803	12.0946	6.70823	13.2328	1.00244	0	0.915567	8.67817	8.1892	18.7409	16.6305	11.6784	18.0532
WTIP	101.148	89.7755	104.699	118.354	108.29	113.08	114.278	89.3136	86.9789	83.5273	100.318	134.7	117.692	121.456	116.651
LOC111098539	0	0	0	7.77508	11.4998	12.0298	1.00244	0.77664	0.915567	8.67817	2.0473	8.19915	8.95486	14.0141	8.33223
LOC102155403	5.05738	7.04122	6.3241	20.7336	5.74991	6.01491	6.01464	6.21312	9.15567	13.0172	11.2602	14.0557	7.6756	5.83921	8.33223
UBA2	3337.87	3566.38	3567.49	4110.43	3823.69	4257.35	3371.2	3457.6	3708.96	4382.47	4173.42	4114.8	5876.95	5838.04	5903.39
PDCD2L	278.878	262.285	227.668	446.635	308.579	360.894	342.834	326.189	276.501	487.062	550.724	537.63	518.103	504.508	562.426
GPI	6885.26	6370.54	6558.09	4180.4	5531.42	4675.99	7784.95	7347.01	6925.35	4271.83	4026.02	4331.49	2884.74	3062.08	2780.19
LOC111090839	0.722483	0.880152	0	13.8224	5.74991	7.21789	0	0	0	9.76294	13.3075	7.02784	21.7475	11.6784	9.72094
KIAA0355	762.942	896.875	908.562	504.517	474.368	517.282	595.449	671.793	791.05	442.586	373.632	352.563	409.365	401.738	374.95
LSM14A	3935.37	3936.92	3923.05	2737.69	3035.95	3000.24	4337.56	4199.29	4318.73	2817.15	2867.24	2841.59	2983.25	3097.12	3106.53
LOC111098299	11.5597	10.5618	9.13481	18.1419	10.5415	26.4656	6.01464	8.54304	25.6359	24.9497	20.473	24.5974	40.9365	50.2172	29.1628
LOC111098298	114.875	129.382	107.51	120.946	142.789	172.026	124.303	121.932	151.069	137.766	141.264	128.844	175.259	181.015	166.645
LOC111098296	0.722483	3.52061	0	0.863898	0.958319	1.20298	0	0	0	1.08477	2.0473	2.34261	0	1.16784	2.77741
LOC100685960	0	0	0	0	0	0	0	0	0	0	2.0473	0	0	0	0
[truncated: 34,188 more rows]

## Sheet: DEseq2 Output
GeneID	log2(FC) H1-8/H1-0	padj H1-8/H1-0	log2(FC) H1-16/H1-0	padj H1-16/H1-0	log2(FC)P-8/P-0	padjP-8/P-0	log2(FC) H1-0/P-0	padj H1-0/P-0	log2(FC) H1-8/P-8	padj H1-8/P-8	log2(FC) H1-16/H1-8	padj H1-16/H1-8
SPINK5	-2.71692	3.67267e-43	-3.23698	1.92951e-53	-2.71809	4.24589e-57	-6.75457	0	-6.75339	1.24169e-267	-0.520067	0.055615
ACKR3	-1.20687	2.932e-49	-3.00473	1.51971e-211	-1.79769	3.89086e-45	2.79613	1.38792e-224	3.38695	1.09419e-167	-1.79785	2.3443e-70
BCHE	-0.595994	0.064435	-1.27636	0.000401923	-0.293991	0.0152154	-6.33827	4.35391e-224	-6.64028	7.2245e-159	-0.680371	0.145383
SELENOP	-0.613232	0.00872317	-2.0065	1.21288e-11	-1.15491	3.89719e-17	-4.58162	7.0378e-164	-4.03993	1.5839e-93	-1.39327	2.77042e-05
ST3GAL1	0.496678	1.48493e-05	0.083904	0.519029	0.546521	4.83818e-10	-2.52383	1.39218e-139	-2.57367	3.53055e-152	-0.412774	0.00130905
LOC111092181	0.976135	1.1502e-25	0.927446	2.6473e-23	1.10196	3.31261e-24	2.4307	1.23903e-122	2.30487	3.96616e-123	-0.0486894	0.727074
ANTXR2	0.440598	0.00493903	0.219776	0.187806	0.150787	0.200504	-2.89477	1.87421e-111	-2.60496	3.683e-93	-0.220822	0.262865
NID2	4.75909	7.38734e-61	5.885	9.75098e-95	0.558858	9.01669e-07	-6.37596	9.35454e-111	-2.17572	6.9642e-70	1.12591	8.24504e-18
H19	1.36192	4.00418e-19	2.04384	1.77375e-43	1.084	7.69381e-20	-3.18441	9.35454e-111	-2.9065	1.98071e-113	0.681918	2.59613e-06
GALNT6	2.65999	1.06648e-15	2.33165	9.1647e-12	-0.137964	0.368244	-6.33682	1.72337e-95	-3.53886	1.79059e-83	-0.328344	0.284042
SPINK6	1.15804	2.35126e-24	1.10834	1.53285e-22	1.21821	8.99351e-24	2.4394	3.94164e-94	2.37923	2.61967e-94	-0.0496983	0.777264
LOC102156855	0.381316	0.603432	0.705104	0.275304	-0.585247	2.17607e-07	-9.36258	3.31874e-90	-8.39602	9.84758e-75	0.323788	0.717925
HSPB8	1.22329	0.00017933	1.12511	0.000790188	-0.141655	0.388662	-5.3327	9.08415e-88	-3.96776	1.71335e-72	-0.0981791	0.827872
CRYBG1	0.599607	4.77857e-05	-0.21448	0.211204	-0.57923	2.90049e-07	-2.42401	1.30623e-79	-1.24517	2.54913e-21	-0.814087	9.28278e-07
IQGAP2	0.21239	0.784754	0.371269	0.586547	-1.73524	4.73427e-40	-8.7663	7.68037e-79	-6.81867	6.28485e-46	0.158878	0.87631
ITGA5	0.349436	0.0312545	-0.413281	0.0160537	0.706186	2.06749e-08	-2.56129	4.26042e-76	-2.91804	2.1598e-100	-0.762717	1.36397e-05
LOC100686488	0.824261	0.000519647	0.395795	0.132842	0.657773	1.77819e-07	-3.57633	6.76008e-76	-3.40984	4.51791e-86	-0.428466	0.134188
ANXA6	-1.12544	0.00687066	-1.95694	4.92849e-05	0.18197	0.263357	-4.32285	1.42953e-68	-5.63026	2.68665e-59	-0.831497	0.203802
BNC1	2.04871	5.44091e-21	1.85939	4.98659e-17	1.04859	5.78596e-11	-3.61733	8.10181e-68	-2.6172	3.97988e-52	-0.189324	0.464375
NDUFA4L2	1.14489	0.00372604	0.938316	0.0219598	-0.099708	0.670957	-5.62535	8.10181e-68	-4.38075	1.82613e-56	-0.206576	0.694845
SYTL5	-0.683886	0.0202835	-0.983024	0.00140139	-1.2313	8.52548e-12	-3.67177	1.7858e-66	-3.12435	2.11236e-34	-0.299138	0.501623
CNN2	1.63731	4.44096e-08	1.57387	2.35185e-07	0.779156	7.45719e-07	-4.55006	1.96837e-66	-3.69191	1.73823e-73	-0.0634445	0.878633
BCL2L1	0.233262	4.84489e-06	-0.140084	0.0090075	0.618457	9.95411e-32	0.887602	5.74003e-66	0.502407	1.15056e-21	-0.373346	3.07616e-12
KRT27	3.24513	7.32822e-50	4.48178	3.48161e-98	1.81598	1.40719e-37	-3.69539	1.89767e-65	-2.26624	2.75822e-52	1.23665	2.32576e-15
IFRD1	-0.8904	1.40412e-76	-1.16938	9.48807e-129	-0.734623	2.89775e-50	0.813423	3.1251e-64	0.657645	1.19727e-38	-0.278977	1.07575e-07
EVPL	3.20255	3.37464e-184	3.50843	1.6497e-222	1.13324	3.15865e-34	-1.92224	1.94818e-63	0.147069	0.232914	0.305884	0.00218649
FAM171A1	-0.287015	0.541473	-0.151999	0.734971	0.185267	0.325303	-4.58842	5.75675e-58	-5.0607	2.7426e-54	0.135017	0.841894
GRIK5	0.446955	0.302489	2.17004	7.93886e-11	-0.861509	3.67759e-06	-4.83117	7.12479e-57	-3.52271	3.24146e-31	1.72308	4.67707e-07
ISYNA1	1.82579	7.34498e-23	1.92556	3.57733e-25	-0.795303	4.32375e-08	-2.80322	1.64212e-56	-0.182135	0.41997	0.099769	0.666676
MMRN2	0.320106	0.254025	1.14815	9.73705e-07	1.01871	1.20053e-14	-3.09698	3.35108e-53	-3.79559	6.7395e-83	0.828047	0.00109857
FOS	0.0642378	0.500039	-0.0201527	0.827804	-0.985268	7.64844e-35	-1.23646	4.0351e-53	-0.186957	0.0656223	-0.0843905	0.440808
NUAK1	0.593758	0.0315144	1.44592	4.72848e-09	0.576574	0.0012672	-3.34356	9.58429e-50	-3.32638	4.58434e-54	0.852161	0.00105726
CSNK2A1	-0.618818	3.26822e-33	-0.809059	4.17951e-54	-0.531801	8.03783e-23	0.758833	1.97067e-49	0.671816	9.43199e-34	-0.190241	0.00147231
UPK1B	0.175567	0.0241591	0.0234779	0.777833	0.347669	1.83345e-06	-1.07058	1.97067e-49	-1.24268	1.69636e-66	-0.152089	0.0847379
CCL2	-1.83243	3.21402e-23	-3.25834	4.45547e-52	-1.29192	3.58338e-07	2.82521	9.46018e-49	2.2847	1.01317e-19	-1.4259	1.84651e-09
GPX8	-0.45805	4.80803e-08	-0.864657	2.63373e-25	-0.207862	0.0232437	1.21847	3.94492e-48	0.968281	4.51274e-29	-0.406607	6.15242e-06
ATP10A	0.929147	0.00391874	0.655457	0.0522788	0.162941	0.494792	-3.96466	9.64792e-48	-3.19845	4.81844e-37	-0.27369	0.512532
ANXA13	-0.256758	2.6409e-06	-0.65598	4.93566e-33	-0.648695	2.79801e-29	0.774641	8.90474e-47	1.16658	1.96382e-91	-0.399222	6.53637e-12
RNASE4	0.0177938	0.826761	0.0929113	0.165676	0.10418	0.168868	0.918141	5.29076e-46	0.831754	1.82826e-35	0.0751175	0.372276
TRIM16	0.199005	0.550394	-0.992453	0.0052891	-0.235743	0.230186	-3.25574	7.8369e-45	-2.82099	7.15568e-32	-1.19146	0.0018318
GALNT16	0.296023	0.0100085	-0.202983	0.0926856	0.446266	6.68317e-06	-1.44717	3.24294e-44	-1.59741	3.90527e-54	-0.499006	4.63199e-05
MALL	1.97069	5.16495e-161	1.83638	1.52938e-138	1.19611	1.55059e-67	-1.04478	5.82929e-44	-0.270202	0.000556619	-0.134304	0.112816
LOC483793	-0.889456	2.1565e-30	-1.34892	8.15218e-66	-0.469736	8.56182e-09	1.07557	3.06641e-43	0.655847	7.63719e-15	-0.459466	7.24916e-08
RNF43	1.0871	1.26689e-27	1.6997	7.09654e-69	0.0660757	0.527758	-1.34104	4.43855e-43	-0.320014	0.00258704	0.612593	1.1704e-10
MTSS1	1.52416	2.18695e-66	2.42819	7.83161e-178	0.553834	8.68798e-13	-1.2226	9.55307e-43	-0.252276	0.0059555	0.904028	1.98627e-31
SNCG	0.726299	1.50247e-15	0.677936	1.47963e-13	0.697881	9.60699e-17	-1.21778	1.69342e-42	-1.18937	1.07816e-42	-0.0483636	0.720501
GPNMB	-0.410267	1.19379e-06	-0.0435467	0.63567	-0.21699	0.0177071	1.14176	4.03904e-42	0.948482	9.5953e-28	0.36672	4.25721e-05
MYL4	0.552358	1.17147e-14	0.195429	0.00960947	0.749285	3.70461e-23	1.00803	4.20436e-41	0.811104	4.94907e-28	-0.356928	3.13441e-06
TFF1	1.86975	7.11995e-06	1.92889	3.83854e-06	1.1683	4.01512e-10	-4.94237	6.61425e-41	-4.24093	9.29695e-58	0.0591468	0.91631
GJA1	3.99789	5.44262e-17	4.65366	3.39951e-23	0.388681	0.0667923	-6.22056	1.04185e-40	-2.61135	1.08693e-27	0.655768	0.0287009
MKL1	-0.655699	5.26765e-18	-0.839092	1.43037e-27	-0.551824	6.95503e-15	-0.953342	1.99097e-40	-1.05722	3.54985e-44	-0.183393	0.0531583
TNS2	-0.170157	0.168441	-0.0695264	0.575393	-0.393991	0.000107493	-1.35698	2.08002e-39	-1.13315	8.20776e-25	0.100631	0.530067
PSD4	0.0222433	0.872629	-0.0852132	0.461238	-0.204478	0.0361089	-1.25068	9.42603e-39	-1.02396	4.82692e-24	-0.107457	0.463458
B4GALNT3	-0.072228	0.720832	-0.142926	0.43544	-0.274244	0.0565526	-1.90507	1.01755e-38	-1.70305	6.51727e-28	-0.0706984	0.792228
TSPAN8	-0.264443	0.0227122	-1.22148	5.85096e-26	0.599695	4.30847e-09	-1.35183	7.13568e-38	-2.21597	2.25847e-98	-0.957034	3.91018e-15
RBM28	-0.213312	5.20722e-07	-0.177247	3.54511e-05	-0.165056	0.000213761	0.536555	1.6543e-37	0.488299	1.74428e-28	0.0360647	0.547588
TMEM200A	0	1	0.744285	0.279256	-0.0767343	0.759059	-6.63826	3.25549e-37	-6.37083	2.96601e-33	0.553593	0.537723
PRRX2	1.16161	2.71579e-14	1.06099	1.10722e-11	1.04987	3.13079e-20	-1.82184	2.26343e-36	-1.71011	6.69805e-42	-0.100619	0.624144
RNF128	-0.225027	0.740511	-0.0558512	0.930851	-0.958396	7.35355e-05	-5.2256	2.65081e-36	-4.49223	9.59022e-22	0.169176	0.85518
LOC102154669	1.56499	1.09538e-149	2.34171	0	1.49842	5.50732e-117	0.855956	4.54584e-36	0.922517	1.34952e-54	0.776724	7.75337e-43
SPRY4	2.20086	2.37706e-48	2.00941	3.43426e-39	1.29321	8.05535e-30	-1.90161	9.80431e-36	-0.993958	1.45642e-16	-0.191443	0.231065
DHRS2	0.302054	4.9237e-05	-0.402608	4.77078e-08	0.653102	6.29636e-19	0.916894	2.4711e-35	0.565845	1.07351e-13	-0.704662	3.15252e-21
FST	2.1038	4.42092e-82	1.3753	1.03298e-35	2.17337	2.15558e-82	1.42607	1.32997e-34	1.35651	5.88656e-34	-0.728503	1.68744e-10
ARF3	-0.200888	0.000497746	-0.613063	3.97335e-26	-0.0545101	0.36174	-0.648294	5.03131e-34	-0.794672	3.75282e-47	-0.412174	2.69017e-11
CAPN14	1.61137	5.68676e-06	1.29663	0.000501355	1.39151	5.44889e-15	-3.83608	7.77632e-34	-3.61623	5.09415e-52	-0.314735	0.450962
DYSF	1.16306	8.05768e-14	1.91269	2.2771e-37	-0.384343	0.00650232	-1.81691	1.01891e-33	-0.269513	0.146267	0.749637	4.01529e-07
SOX12	0.248095	0.0034786	-0.195175	0.0242235	0.445907	3.00744e-07	1.02232	1.01891e-33	0.824504	4.95948e-22	-0.44327	4.09999e-07
STC1	0.0211499	0.790343	-1.12333	2.93539e-73	0.333648	1.84957e-07	0.769195	1.05136e-33	0.456698	4.8861e-12	-1.14448	3.30082e-74
CHCHD3	-0.68126	9.13915e-37	-1.08397	1.86057e-88	-0.433743	3.90128e-15	0.656485	1.08385e-33	0.408969	2.41746e-12	-0.402707	3.42953e-12
FRMD3	-0.987777	8.01182e-17	-1.06783	1.29554e-18	-0.875683	1.39387e-09	1.43818	2.12413e-33	1.32608	2.73178e-19	-0.0800534	0.673731
SULT1C4	-0.259835	0.0472187	-0.169744	0.195281	0.0318241	0.81543	-1.3609	2.1415e-33	-1.65256	5.16113e-45	0.0900911	0.621062
TRIB3	0.744847	1.53032e-15	0.310482	0.0014028	0.74363	8.86866e-14	1.18691	2.39756e-33	1.18813	4.54027e-35	-0.434365	1.39261e-05
LOC488767	-0.638978	1.51181e-20	-0.853423	1.30638e-34	-0.268811	0.000258964	0.827007	4.2218e-33	0.45684	2.3942e-09	-0.214445	0.00815271
LBH	-0.800168	0.00219653	-0.0502192	0.853429	-1.52409	9.76667e-15	-2.47048	4.53791e-32	-1.74655	7.27688e-12	0.749949	0.0106725
DAZAP2	-0.137314	0.0133199	0.27584	1.39559e-07	-0.0969462	0.0745613	-0.599223	7.63637e-32	-0.639591	4.16681e-34	0.413154	2.90647e-14
FAM214A	-0.508186	4.88259e-09	-0.803685	2.73679e-19	-0.230667	0.0042046	-0.930346	1.46844e-31	-1.20787	3.1737e-46	-0.295499	0.00473648
PDE1A	0.170549	0.73144	0.647508	0.118359	-0.922578	0.000114153	-3.81289	2.54668e-31	-2.71976	1.26131e-14	0.476958	0.360505
NDRG1	-0.108562	0.0199662	-0.660353	4.62486e-51	-0.0416813	0.421809	0.516806	3.7432e-31	0.449926	3.89378e-23	-0.551791	1.75476e-34
ZNF532	0.582305	0.435167	1.60347	0.0108062	-0.213182	0.465445	-6.11757	5.11761e-31	-5.32208	3.28769e-25	1.02116	0.163883
FNBP1	0.482947	0.000428823	0.173543	0.241174	0.161338	0.201928	-1.44354	1.13963e-30	-1.12193	5.8034e-19	-0.309404	0.0548476
ESM1	0.640207	4.5254e-05	0.0124929	0.948734	0.0898078	0.562698	-1.66618	1.72123e-30	-1.11578	2.00891e-14	-0.627715	0.000316716
IFIT3	1.94821	1.60548e-28	2.68426	9.89398e-56	2.09918	3.78744e-60	-2.00852	2.14308e-30	-2.15949	1.51198e-57	0.736043	1.08703e-06
AUTS2	-1.6719	5.2509e-09	-3.00873	4.11455e-19	-0.319987	0.583488	4.27265	2.15166e-30	2.92073	1.20706e-10	-1.33683	0.000632418
OAS2	-0.946725	3.61992e-17	-0.741681	4.48402e-11	-0.34341	0.00158797	-1.22552	2.29798e-30	-1.82883	5.34659e-61	0.205044	0.154802
FMNL3	-0.242604	0.134874	-0.836453	2.48367e-07	-0.89546	3.45565e-12	-1.52699	3.54316e-30	-0.874136	1.42623e-08	-0.593849	0.00110893
FOSB	-1.18727	2.24516e-67	-1.42574	1.88585e-92	-1.56762	3.24318e-124	-0.754005	4.53236e-30	-0.373658	1.323e-06	-0.238469	0.00370088
NOTCH3	-0.224784	0.105594	0.806883	1.48874e-11	-1.0785	1.14867e-21	-1.30162	1.23631e-29	-0.447901	0.00225745	1.03167	7.02005e-16
MMP15	-1.82122	8.81084e-31	-1.57676	1.03478e-23	-0.912698	1.54044e-14	-1.3739	2.65422e-29	-2.28243	2.39403e-47	0.244458	0.304433
CREG1	-0.577206	4.62878e-07	-0.608664	1.23213e-07	-0.235771	0.0805992	1.28077	2.08081e-28	0.939335	1.93025e-13	-0.0314583	0.869852
ALCAM	0.595597	0.43202	0.540897	0.450617	-0.239129	0.471176	-6.00701	5.34781e-28	-5.17229	3.51858e-22	-0.0547002	0.959582
NPR3	-0.950457	5.2264e-14	-2.13916	3.6179e-43	-0.036003	0.777303	-1.18495	5.78405e-28	-2.0994	2.1459e-67	-1.1887	4.87726e-12
TMPRSS4	0.509653	0.0539337	-0.51425	0.0846386	0.272455	0.182281	-2.43297	9.89357e-28	-2.19577	1.05809e-23	-1.0239	0.000767359
NUB1	-0.750594	2.63031e-54	-1.02006	1.98632e-94	-0.405685	2.76079e-16	0.526874	1.07383e-27	0.181965	0.00191733	-0.269464	8.94716e-07
QPCT	1.98211	2.30835e-30	2.50941	1.50103e-49	0.926993	6.66106e-12	-1.87952	4.30607e-27	-0.824401	2.49824e-08	0.527294	0.000685641
DAO	-1.45169	1.4615e-115	-2.65704	0	-1.4213	7.90007e-106	0.688302	7.44372e-27	0.657913	1.4745e-21	-1.20535	1.85764e-66
WNT5B	0.13267	0.59834	-1.02531	3.39418e-05	0.582147	0.000818094	-2.05844	7.44372e-27	-2.50791	5.55502e-39	-1.15798	9.40565e-06
CAR1	0.238401	4.4786e-05	-0.452396	5.66407e-14	1.19802	1.02819e-99	0.632746	1.14791e-26	-0.326877	6.09768e-08	-0.690797	1.16411e-29
SLC25A6	0.327332	3.97693e-09	0.671444	4.54495e-35	0.397757	1.96443e-13	-0.591583	1.62482e-26	-0.662008	2.87885e-33	0.344112	1.65525e-09
PDK3	-0.782535	3.31653e-17	-1.23122	1.08384e-35	-0.677988	2.24164e-16	-0.896558	1.74943e-26	-1.00111	2.89993e-26	-0.448685	7.84485e-05
STK26	0.370523	0.622729	1.95622	0.000725309	-1.16967	0.000183127	-5.47348	1.97297e-26	-3.93329	1.23687e-13	1.58569	0.0126389
TBC1D20	0.405699	2.75292e-08	0.71008	2.06951e-23	0.358306	1.25562e-05	0.826975	2.18011e-26	0.874367	9.08807e-30	0.304382	6.9553e-05
TSPAN15	0.634231	2.47852e-10	0.604297	1.86593e-09	0.38538	7.39126e-05	-1.05476	2.59141e-26	-0.80591	7.51629e-16	-0.0299339	0.85003
ADGRL4	3.22226	1.11571e-10	3.62341	1.77242e-13	0.836516	0.000349568	-5.10351	3.48127e-26	-2.71777	3.57636e-21	0.401153	0.339014
RBCK1	-0.340973	3.31945e-05	-0.797908	1.15038e-22	0.113156	0.222183	0.865828	3.52645e-26	0.411699	4.62795e-06	-0.456934	1.63584e-07
APOBR	-0.386926	0.000819821	-1.47905	3.57172e-35	-0.475952	1.04571e-05	-1.14598	5.19642e-26	-1.05696	1.18697e-20	-1.09213	3.37388e-18
SLC44A2	-0.0779608	0.504832	0.0518585	0.641224	-0.120355	0.207979	-0.960273	6.8516e-26	-0.917879	5.52493e-21	0.129819	0.334783
FURIN	-0.0873399	0.348293	-0.0925833	0.290546	0.105984	0.232192	-0.851167	7.09796e-26	-1.04449	4.47278e-38	-0.00524338	0.96848
GRK5	0.815131	7.40372e-06	0.826909	6.22672e-06	-0.11129	0.533687	-1.78037	1.65836e-25	-0.853944	1.3048e-06	0.0117785	0.966793
ETV1	0.754502	2.85794e-11	0.860263	3.00203e-14	0.0588286	0.634086	-1.15031	1.91946e-25	-0.454633	0.000124986	0.10576	0.480316
CTSD	-1.03849	1.34094e-83	-1.97723	9.30267e-273	-0.758344	4.25214e-44	0.561394	4.09004e-25	0.281251	4.47909e-06	-0.938739	4.68041e-58
MX2	-1.23996	5.04655e-13	-1.79598	5.93895e-24	0.133869	0.469552	-1.68586	4.42928e-25	-3.0597	1.32727e-74	-0.556016	0.00804884
GPR87	-1.22914	2.49467e-15	-1.82058	5.6031e-25	-0.341391	0.00531276	-1.29222	5.42534e-25	-2.17996	2.24012e-47	-0.591443	0.00697106
GARS	-0.581525	3.88984e-31	-1.23138	1.36381e-132	-0.391505	1.49445e-14	0.525491	1.10741e-24	0.335471	5.63669e-10	-0.64985	4.8654e-36
EDNRA	2.11235	4.62225e-05	2.16232	3.08434e-05	1.03412	1.45812e-05	-4.79241	2.0162e-24	-3.71417	8.00925e-29	0.0499681	0.943264
PRSS53	0.299539	0.169078	0.173433	0.431289	-0.0366691	0.859195	-1.84349	2.65811e-24	-1.50728	5.42393e-16	-0.126106	0.669587
AGR2	-0.343004	0.0268506	-0.432998	0.00530299	0.57606	1.15973e-06	-1.32528	3.04366e-24	-2.24435	7.44861e-62	-0.0899938	0.69989
FN1	-2.49507	6.14885e-53	-3.51093	3.47628e-102	-0.752355	6.94754e-06	-1.68279	7.57391e-24	-3.4255	1.23779e-97	-1.01586	5.556e-09
ARL4C	0.0393256	0.741056	-0.839834	1.2666e-16	-0.00973674	0.939618	-0.953062	1.3792e-23	-0.904	1.25692e-20	-0.879159	5.26807e-17
MX1	-0.140033	0.139	-0.126557	0.167116	0.420969	9.38079e-07	-0.862977	2.85702e-23	-1.42398	8.75944e-63	0.013476	0.928085
FERMT1	-0.709795	0.00495395	-1.32245	1.56577e-06	-0.0179271	0.942154	-1.99289	2.90523e-23	-2.68476	2.67224e-32	-0.61266	0.0775682
ARHGEF10L	0.454544	0.19564	-0.813358	0.0421997	0.0503924	0.854964	-2.74193	5.05895e-23	-2.33778	2.28529e-17	-1.2679	0.00242303
RCSD1	0	1	0.939679	0.172324	0.583266	0.0508994	-5.45216	7.62209e-23	-5.85473	8.78244e-26	0.758985	0.377483
TUBB3	2.17117	1.25621e-35	2.7587	1.35314e-58	0.315914	0.0460981	-1.7594	9.65105e-23	0.0958502	0.692045	0.587534	0.000168904
NUPR1	1.20224	4.01743e-59	1.79226	6.126e-133	1.13121	4.59351e-58	-0.751044	1.22788e-22	-0.680008	1.36538e-20	0.590022	9.41059e-16
FAM46A	2.30591	1.13971e-94	2.27244	4.35931e-92	1.48666	1.55601e-42	-1.14259	1.33432e-22	-0.32333	0.012628	-0.0334734	0.847895
DDR2	2.70214	5.9833e-21	2.36945	8.86149e-16	0.088297	0.722656	-2.83431	1.36892e-22	-0.22047	0.479774	-0.332687	0.238282
GNG4	0.435785	6.99824e-06	0.544038	1.55889e-08	0.629392	6.40631e-09	1.03019	1.40388e-22	0.836578	5.2406e-16	0.108254	0.388677
APCDD1	-0.601768	2.3886e-07	-1.03842	3.7219e-18	-0.503844	3.22094e-06	-1.06638	2.71969e-22	-1.16431	1.2201e-23	-0.436657	0.00138886
CADPS2	0.194353	0.81483	1.42101	0.0238771	0.668983	0.0226702	-5.15729	3.00625e-22	-5.63192	5.80834e-26	1.22665	0.0929952
KCTD13	2.82947	3.67182e-97	3.17268	1.9863e-123	2.30597	1.32349e-68	-0.0307872	0.948495	0.492712	2.09622e-05	0.343213	0.00220441
DUSP1	0.167456	0.162147	-0.480702	1.74476e-05	-0.457554	2.65224e-05	-1.05274	6.02624e-22	-0.427731	0.000462417	-0.648158	1.97661e-08
HEPH	-1.32257	5.84249e-39	-1.95604	3.67928e-72	-0.742633	1.19037e-15	-0.912835	6.16055e-22	-1.49278	4.84505e-48	-0.633469	2.60161e-07
TRPA1	-1.12129	6.89215e-59	-2.30215	7.47767e-222	-1.36942	3.43058e-82	0.679986	6.85241e-22	0.928114	3.57343e-36	-1.18086	1.25631e-55
DDX60	-1.42349	4.73133e-50	-1.6955	2.48265e-68	-0.93309	7.72452e-24	-0.910066	9.98809e-22	-1.40047	4.88186e-47	-0.272006	0.0190618
MYO1B	-1.01721	4.35377e-22	-1.43818	4.13484e-38	-0.992894	1.64767e-25	-0.922703	1.49186e-21	-0.94702	7.76024e-18	-0.420968	0.00138588
IL18R1	0.322178	0.00191105	-0.367536	0.000528918	0.860987	1.85271e-16	1.00589	2.26948e-21	0.467086	2.99798e-05	-0.689714	1.29643e-10
ARRDC3	2.03534	8.09294e-160	2.01512	1.07062e-156	0.852488	5.85571e-30	-0.754597	2.3513e-21	0.42825	9.70791e-08	-0.0202201	0.867364
RAB27B	1.41715	1.21137e-07	1.78801	8.58827e-12	0.115562	0.635539	-2.40193	4.67535e-21	-1.10034	4.47848e-06	0.370866	0.20204
SRXN1	1.47689	1.63914e-68	1.72338	1.63537e-93	1.39263	6.39578e-55	0.879286	5.28758e-21	0.963541	2.30554e-29	0.246495	0.00775079
LIMA1	-0.0184875	0.793371	-0.542417	8.68874e-22	0.04953	0.434768	-0.525748	5.51906e-21	-0.593765	4.47114e-26	-0.523929	3.14333e-19
PROCR	0.712298	0.0371228	0.475261	0.179679	0.672949	0.00413711	-2.73759	7.30398e-21	-2.69824	7.07438e-23	-0.237036	0.604292
ASNS	-1.19312	2.48341e-54	-1.85528	5.24548e-126	-0.796077	2.06219e-24	0.739724	7.90266e-21	0.342682	0.000107305	-0.662161	6.33123e-16
STARD10	-0.575397	0.000739242	-0.836506	2.50827e-06	-0.235426	0.0968833	-1.32398	1.46232e-20	-1.66396	2.40068e-25	-0.261109	0.277833
TMEM154	0.703732	0.0249447	1.63637	5.29897e-09	0.355925	0.114532	-2.49177	1.83676e-20	-2.14396	4.43737e-17	0.932634	0.00139003
CD99	0.271539	1.11621e-05	0.251903	4.80015e-05	0.480526	1.59945e-16	-0.564872	2.18834e-20	-0.773859	2.575e-38	-0.0196363	0.838095
SLC23A2	0.301182	0.000168426	-0.00102608	0.99239	0.12059	0.139256	-0.715507	2.92359e-20	-0.534916	2.40945e-11	-0.302208	0.000510738
PTK2B	-0.694814	3.92137e-06	-1.03518	1.02598e-10	-0.060332	0.671827	-1.17367	2.99925e-20	-1.80815	5.03724e-37	-0.340361	0.100243
CSF2	1.20323	1.27382e-14	-0.175911	0.315781	0.597066	0.000104134	-1.45799	4.31603e-20	-0.851817	1.64448e-07	-1.37914	3.21672e-17
DMRTA1	-0.217683	0.644266	-0.440225	0.315461	-0.278163	0.319963	-2.90336	6.37836e-20	-2.84288	6.15464e-16	-0.222543	0.728243
MRAS	0.322983	4.23538e-09	0.564721	1.14626e-25	0.283516	7.25425e-07	0.519072	6.50148e-20	0.558539	7.00993e-23	0.241738	3.19291e-05
CYCS	0.231492	0.0015946	0.203497	0.00524917	0.339697	2.84709e-06	0.664247	7.40234e-20	0.556042	5.13715e-14	-0.0279949	0.798527
GM2A	0.823768	3.35097e-05	0.359595	0.0918025	0.571747	0.00110218	-1.73485	8.68144e-20	-1.48283	9.08681e-16	-0.464173	0.042545
BASP1	0.895154	1.23104e-07	0.535235	0.00202891	1.09324	2.74499e-09	1.66516	1.12519e-19	1.46707	1.02305e-16	-0.359919	0.0691751
CYP7B1	-0.0133502	0.997493	-0.282414	0.668373	-0.390268	0.283057	-4.26072	2.00777e-19	-3.88381	1.24239e-14	-0.269063	0.77271
GJB5	0.623772	0.00839636	0.343323	0.169798	0.55029	0.00259819	-1.90624	2.28463e-19	-1.83276	1.68382e-19	-0.280449	0.349039
IGFBP5	0.399643	0.615291	0.930296	0.175241	1.58698	2.87348e-08	-5.00473	2.88998e-19	-6.19207	1.19442e-30	0.530652	0.554615
LOC100855689	-0.00398551	0.99433	-0.0766069	0.630152	0.0660309	0.748346	1.38717	2.88998e-19	1.31715	4.94534e-16	-0.0726214	0.74159
MARCKS	0.789044	0.151861	0.917212	0.0835018	-0.318629	0.356328	-3.96413	2.95505e-19	-2.85646	1.80655e-11	0.128167	0.869458
CBX5	-0.188907	0.044259	-0.238784	0.00861411	-0.410528	3.41681e-06	-0.79766	4.04286e-19	-0.576039	5.35125e-10	-0.0498766	0.703362
PMP22	1.05583	0.0161414	0.926703	0.0380849	0.341746	0.236576	-3.37129	4.18604e-19	-2.6572	3.91012e-15	-0.129132	0.835283
CYP1A1	1.56002	3.78289e-17	2.32695	2.18368e-38	0.0337173	0.875043	-1.66984	4.31641e-19	-0.143537	0.580944	0.766925	1.20921e-05
SNX10	0.193436	0.004627	0.167469	0.013814	0.28532	2.73875e-05	0.602596	5.20678e-19	0.510713	1.1198e-13	-0.0259669	0.798634
GUK1	0.666141	4.14892e-21	1.18906	2.3124e-65	0.612113	1.75441e-17	0.655875	6.62363e-19	0.709904	1.8552e-22	0.522917	5.10886e-13
F2	3.98082	8.55418e-19	5.4462	1.01207e-35	0.545871	0.0355668	-4.06879	8.41305e-19	-0.633842	0.0412902	1.46537	1.19308e-08
IRF1	-0.587968	3.14252e-17	-1.13529	3.55708e-57	-0.495043	6.66697e-12	0.627297	8.4752e-19	0.534372	2.34268e-12	-0.547323	5.84727e-13
BZW2	-0.722477	1.68901e-31	-1.25765	8.61392e-92	-0.335774	1.25135e-07	0.565472	9.22651e-19	0.178769	0.0179764	-0.535173	1.37994e-16
QSOX1	-0.468378	1.4705e-05	-1.32793	2.99155e-32	-0.0991458	0.387617	-0.909599	1.66751e-18	-1.27883	7.53619e-34	-0.859557	6.61432e-13
PIR	0.0380879	0.819512	-0.430038	0.0018699	-0.0811513	0.6543	1.22077	2.27391e-18	1.34001	3.78766e-20	-0.468126	0.00177025
HYAL1	0.739179	1.92784e-15	0.557148	4.88863e-09	0.155651	0.105268	-0.81787	3.11648e-18	-0.234342	0.0318506	-0.182031	0.103571
DCLK1	-1.13818	3.1471e-16	-2.11842	2.91311e-48	-0.994121	2.19082e-11	1.23394	4.65133e-18	1.08987	3.05122e-12	-0.980239	3.50745e-10
KLF4	0.650883	0.0743449	2.27842	1.18803e-13	-0.955894	0.000236825	-2.65242	6.49214e-18	-1.04565	0.00243713	1.62754	1.33074e-07
SEMA4C	0.245892	0.0104117	-0.155971	0.122143	0.150321	0.101695	-0.77386	6.83437e-18	-0.678288	1.43576e-13	-0.401863	9.14211e-05
KLF11	-0.692608	6.51752e-21	-0.215203	0.00402188	-0.421037	7.52083e-08	0.63321	7.2471e-18	0.36164	4.56823e-05	0.477404	2.39728e-09
ARF1	0.0825027	0.134284	0.132985	0.010726	0.283229	3.29734e-08	0.446113	7.65918e-18	0.245387	1.00456e-05	0.0504819	0.460826
SRI	0.00510586	0.959152	0.0720031	0.284452	-0.000479723	1	0.556511	9.70403e-18	0.562097	7.6671e-18	0.0668972	0.428511
DPYSL3	-0.732181	5.89482e-18	-1.3446	2.60931e-56	-0.625428	1.01895e-13	-0.738857	1.33037e-17	-0.845609	2.62167e-22	-0.612418	9.65553e-12
TMBIM6	-0.355337	7.73661e-10	-0.179042	0.00239069	-0.225107	0.000107171	-0.497912	1.38651e-17	-0.628142	4.42488e-27	0.176295	0.00654321
TXNDC5	-1.22111	6.51544e-47	-1.5525	1.55102e-71	-0.365295	1.12415e-05	-0.717749	1.50998e-17	-1.57357	2.56301e-76	-0.331382	0.000919568
TES	-1.3144	8.60294e-179	-1.75977	2.03985e-301	-0.831847	1.14655e-72	0.398775	1.53086e-17	-0.0837726	0.193918	-0.44538	2.36574e-18
TMEM45B	2.82575	4.69975e-08	3.68802	1.46635e-13	0.367182	0.281119	-4.29574	1.68257e-17	-1.83717	8.28849e-07	0.862267	0.0421103
UBE2H	-0.991824	3.31229e-104	-1.76784	1.10917e-299	-0.879205	2.04699e-80	0.396285	2.16704e-17	0.283665	3.93545e-08	-0.776019	2.95332e-54
POLG2	2.453	1.2042e-87	2.72555	1.03827e-108	2.50949	1.15146e-90	0.257974	0.171334	0.201479	0.190052	0.272554	0.0418991
ERMP1	-1.05138	1.35621e-64	-1.63967	1.32561e-143	-0.900547	6.14268e-51	-0.521365	3.80234e-17	-0.672199	2.42745e-25	-0.588293	1.37057e-17
ATP6V1B1	-0.443649	4.1826e-05	-0.888949	9.80097e-16	-0.42697	2.01728e-05	-0.859386	3.97015e-17	-0.876065	7.2767e-16	-0.4453	0.000348986
FLNC	0.220666	0.0885769	1.21227	8.15435e-26	-1.05115	1.64342e-19	-1.00475	3.97313e-17	0.267075	0.0789188	0.991599	9.39648e-17
CXCL10	1.34259	7.52511e-19	1.12577	3.76995e-13	3.11679	2.05842e-66	1.67647	4.70243e-17	-0.0977264	0.664298	-0.216827	0.232927
NOX4	0.0459739	0.826761	-0.262026	0.145931	0.128832	0.420932	-1.28193	5.05738e-17	-1.36479	3.27452e-18	-0.308	0.146708
TRIB2	-0.720825	2.14467e-33	-2.79203	1.58749e-300	-0.684971	5.77704e-33	-0.493255	5.49924e-17	-0.529109	4.9044e-17	-2.07121	4.3321e-156
PTGR1	-0.503404	1.86152e-11	-1.02865	1.73862e-43	-0.544873	6.75059e-13	0.644666	5.54682e-17	0.686135	1.37137e-18	-0.52525	2.01691e-11
LOC611075	-1.07861	6.74604e-12	-0.444621	0.00428716	-0.876001	3.32831e-06	1.32494	5.85332e-17	1.12233	2.26856e-08	0.633989	0.000372608
CYP27C1	0.495033	0.000259749	0.663824	5.84736e-07	0.281027	0.0313788	-1.10068	6.22455e-17	-0.886677	2.60223e-11	0.168792	0.318692
PDPN	0	1	1.25571	0.0615395	1.41517	1.63951e-05	-4.76081	1.01691e-16	-5.99852	2.9376e-26	1.07825	0.176441
IGF2	-0.191115	0.741631	-0.151084	0.779901	-0.0380787	0.923654	-3.23637	1.18902e-16	-3.38941	1.14056e-15	0.0400305	0.96134
MCRS1	0.342052	8.60632e-06	0.391437	3.48223e-07	0.352528	4.87727e-07	-0.619533	1.31738e-16	-0.630009	2.66884e-17	0.049385	0.653532
PID1	-0.360595	1.80089e-05	-1.40851	6.89064e-54	-0.375323	3.19354e-05	0.695002	1.86319e-16	0.70973	1.45285e-14	-1.04791	8.43901e-28
SLC19A1	0.0161947	0.816705	-0.153138	0.00740076	0.0862055	0.163883	0.46069	2.29432e-16	0.390679	2.60118e-11	-0.169333	0.00687627
GPRC5B	-0.974576	3.16913e-35	-2.04115	5.80143e-137	-0.467118	7.73083e-09	0.663996	2.48451e-16	0.156538	0.139072	-1.06658	1.12693e-35
DIP2B	-0.277316	0.047002	-0.463591	0.00070717	-0.3324	0.00812223	-1.03171	2.6789e-16	-0.976625	2.42927e-13	-0.186275	0.292255
GLIPR2	0.00125745	1	0.225278	0.44866	-0.12884	0.628318	-2.05776	2.7115e-16	-1.92767	2.59597e-13	0.224021	0.569305
FAM241A	1.20664	1.32145e-08	0.946428	1.85608e-05	0.639519	0.000167202	-1.69427	2.76309e-16	-1.12714	2.4327e-09	-0.260217	0.314954
LOC488947(IFIT1)	2.12709	2.4745e-43	3.17848	1.73014e-101	2.1869	2.39737e-73	-1.33362	3.87798e-16	-1.39344	9.61012e-31	1.05139	3.10717e-17
RASGRF2	0.0536004	0.854589	0.927672	1.03722e-05	-0.896033	1.09349e-06	-1.61995	4.26869e-16	-0.67032	0.00704443	0.874072	0.000146454
NPTX2	2.037	4.71818e-08	2.94616	1.21047e-16	2.14924	4.58057e-20	-2.94817	5.03678e-16	-3.0604	1.96678e-30	0.909154	0.00406641
ICA1	-0.802089	5.32155e-26	-1.2917	2.36349e-61	-0.642193	3.0494e-16	0.628601	5.70115e-16	0.468706	5.20215e-08	-0.489609	8.51447e-09
ISPD	-0.367678	5.67172e-05	-0.687031	8.27907e-14	-0.101253	0.344478	0.743091	6.09865e-16	0.476666	3.18107e-06	-0.319353	0.00227215
LRIF1	-0.853752	1.51653e-12	-0.844322	7.15033e-12	-0.636092	1.26284e-09	-0.871747	7.5761e-16	-1.08941	1.15033e-18	0.00942995	0.965382
TWISTNB	0.933118	1.30162e-46	1.18471	6.09208e-75	0.792469	2.88096e-32	0.564839	7.71533e-16	0.705488	5.3185e-26	0.251591	0.000338216
MRPL55	0.668992	6.33037e-13	0.191676	0.050752	0.720512	3.11522e-14	0.78786	7.89779e-16	0.73634	3.24227e-14	-0.477316	1.20563e-06
CACNG4	-0.143488	0.359725	-1.16519	4.99919e-16	-0.412496	0.00258804	-1.10336	9.1095e-16	-0.834348	7.35916e-09	-1.02171	1.09906e-11
FBLN7	-1.11714	1.50699e-21	-1.59501	3.88491e-37	-0.642557	9.55817e-10	-0.868923	1.01035e-15	-1.34351	1.69268e-29	-0.477868	0.00129228
SASH1	0.918692	2.19729e-07	0.113638	0.585401	0.257532	0.127471	-1.39466	1.33109e-15	-0.733503	3.81428e-05	-0.805054	3.37028e-05
MECOM	0.353806	0.000520784	-0.086789	0.442391	0.00888323	0.945186	-0.779971	1.60483e-15	-0.435048	3.83916e-05	-0.440595	7.46446e-05
ARHGAP31	-0.613674	3.93409e-11	-1.08773	2.9688e-31	-0.860849	1.22614e-21	-0.743727	1.6182e-15	-0.496552	8.49023e-07	-0.474055	3.23663e-06
BCAM	-0.683061	1.68752e-27	-1.36037	1.04921e-95	-0.382663	3.42045e-09	0.511401	1.62936e-15	0.211004	0.00608247	-0.677312	1.87853e-22
PUDP	0.0267452	0.785491	0.0311274	0.724714	0.0872218	0.282265	-0.606656	1.82614e-15	-0.667132	1.34598e-17	0.00438216	0.972965
EIF4B	0.072061	0.0960955	0.228281	1.18343e-08	0.222446	9.20052e-09	-0.320046	1.94986e-15	-0.470431	2.66884e-32	0.15622	0.000343775
TFCP2	-0.549441	2.64684e-07	-0.575678	1.21967e-07	-0.65604	3.67073e-12	-0.771612	2.03768e-15	-0.665014	3.508e-09	-0.0262366	0.89053
ABI3BP	0.419743	0.0299911	-0.231985	0.263187	-0.759355	7.33281e-06	-1.40882	2.17867e-15	-0.229724	0.361567	-0.651728	0.00215895
RPAIN	1.94815	3.41676e-33	2.75	1.14564e-66	1.7379	1.55465e-26	0.140333	0.66611	0.350588	0.0691555	0.801847	4.31955e-07
SLC22A2	-2.90593	9.61342e-23	-4.04086	2.20912e-27	-3.34791	3.43074e-44	-1.7957	2.427e-15	-1.35372	0.00012262	-1.13493	0.0173721
ATP5G2	0.27146	7.39943e-07	0.378092	2.77579e-12	0.238757	8.72187e-06	-0.437164	2.56469e-15	-0.404461	4.03079e-13	0.106632	0.102721
RIN3	0.246934	0.203573	-0.343863	0.0860401	0.381576	0.0115294	-1.30394	2.92723e-15	-1.43859	2.14162e-18	-0.590797	0.0054817
PLAT	-1.50001	5.38742e-48	-2.40115	1.03851e-86	-0.216007	0.0183375	-0.713808	3.59056e-15	-1.99781	7.32078e-85	-0.901133	8.24308e-11
IQUB	-0.125254	0.592133	-0.535536	0.0140152	0.130147	0.474247	-1.39599	3.62021e-15	-1.65139	6.14928e-19	-0.410283	0.11893
LRAT	-0.928754	0.000104474	-2.832	1.29883e-30	-0.370466	0.142054	-1.86685	4.39483e-15	-2.42514	1.16906e-24	-1.90325	1.75278e-13
CACNB3	0.149471	0.236643	0.227295	0.0570716	0.0613906	0.61322	-0.855895	4.41187e-15	-0.767815	1.2319e-11	0.0778239	0.63881
SEC24A	0.132753	0.198599	0.299585	0.00168346	-0.0819543	0.42261	-0.723885	6.21426e-15	-0.509178	2.24928e-07	0.166833	0.146613
FBLIM1	0.120899	0.41932	-0.290615	0.0374629	0.736053	4.84615e-10	-0.99615	7.32351e-15	-1.6113	1.54208e-38	-0.411514	0.00627407
NYNRIN	-1.17955	4.0287e-07	-1.48206	2.38138e-09	-0.444961	0.0168833	-1.49579	7.47979e-15	-2.23038	8.32597e-23	-0.302514	0.40448
TFPI2	-0.120937	0.474042	-1.1591	2.04846e-15	0.721481	1.21987e-06	1.17109	9.33382e-15	0.328669	0.0714067	-1.03816	7.63682e-12
EHD3	1.7528	6.25279e-06	0.80388	0.0624257	0.652718	0.0315641	-2.91835	9.37251e-15	-1.81827	3.87296e-08	-0.948921	0.0249222
MAP2	-1.15486	1.24248e-19	-1.06109	1.56064e-16	-0.884088	3.33783e-10	0.97906	1.05641e-14	0.708289	8.62489e-06	0.0937667	0.639759
ADCY7	0.625001	2.44597e-08	0.885536	8.61744e-16	0.0380371	0.764401	-0.856888	1.23574e-14	-0.269924	0.0369614	0.260535	0.0374986
ARID2	-1.13577	7.9413e-19	-1.3681	7.96955e-25	-1.38603	4.01283e-32	-0.91999	1.28324e-14	-0.669733	3.31367e-06	-0.23233	0.194201
WNT7B	0.886509	3.08278e-15	0.560055	1.3332e-06	0.334781	0.0026544	-0.888935	1.382e-14	-0.337207	0.00824097	-0.326454	0.00967163
NQO1	1.71192	6.44895e-148	1.48536	3.65443e-111	1.55197	1.21246e-117	0.554757	1.51677e-14	0.7147	2.68375e-26	-0.226557	0.0018096
IGF2BP3	-0.516832	9.63493e-11	-0.562837	2.06418e-12	-0.661266	1.20348e-15	0.627997	1.60696e-14	0.77243	2.06972e-19	-0.0460053	0.70522
S100A14	0.235725	0.0265731	-0.135656	0.212431	0.103079	0.349345	-0.774156	2.66319e-14	-0.64151	7.14412e-10	-0.371381	0.000909115
RAP1GAP2	-0.505846	1.15067e-08	-1.35225	6.04873e-47	-0.658447	3.15705e-15	-0.657016	2.78403e-14	-0.504415	1.1513e-07	-0.846402	2.63754e-17
NRIP3	1.13996	1.36705e-22	0.95462	1.15606e-15	1.03022	4.85285e-14	1.0659	2.82858e-14	1.17564	6.4919e-22	-0.185338	0.187793
EMX2	-0.223295	0.687449	-1.34233	0.0128543	-1.19647	0.000589479	-3.02557	2.82993e-14	-2.0524	7.31362e-06	-1.11904	0.0790024
ZCCHC3	1.60361	3.78758e-65	2.41932	3.69831e-153	1.35813	1.15568e-37	0.861575	3.531e-14	1.10705	3.32887e-32	0.815712	5.12466e-21
PCBP2	-0.821621	8.2695e-40	-1.33201	1.91126e-98	-0.480197	5.51218e-15	-0.481978	4.36561e-14	-0.823403	1.54208e-38	-0.510387	3.14726e-14
SERPINB5	0.410233	4.48271e-07	0.146829	0.0890761	0.31174	0.000350027	0.646975	4.9215e-14	0.745469	1.24711e-18	-0.263404	0.0035871
KCNK12	4.40314	1.1012e-20	4.65759	3.33564e-23	0.54979	0.152031	-3.73489	5.19823e-14	0.11845	0.84862	0.25446	0.602756
PODXL	-1.70321	2.03729e-85	-2.97757	5.88882e-249	-1.60895	3.60614e-75	0.685031	6.81414e-14	0.59077	4.62685e-10	-1.27435	1.95414e-44
HOXB5	4.09003	3.13824e-27	5.10355	4.13647e-43	1.02069	5.06442e-06	-3.01887	7.76396e-14	0.0504742	0.898172	1.01352	1.38089e-06
EHD2	0.253079	0.00378599	-0.375971	2.22422e-05	-0.0654593	0.49071	-0.634711	9.29506e-14	-0.316172	0.00077695	-0.62905	3.07616e-12
KDM5C	-1.05138	1.57894e-27	-1.58257	3.14636e-56	-0.83777	1.50033e-19	-0.716717	9.90109e-14	-0.930327	2.14697e-20	-0.531192	1.79839e-06
FAM3C	0.136337	0.015887	-0.288346	1.64465e-07	0.293935	8.29184e-08	0.416201	1.06927e-13	0.258604	1.3405e-05	-0.424683	5.00386e-14
YPEL2	-1.93126	4.80801e-16	-1.14334	2.56578e-07	-2.42504	2.59248e-34	-1.40767	1.07098e-13	-0.913898	0.00164253	0.787923	0.00715444
PON2	-0.322583	2.88416e-08	-0.421702	2.56761e-13	-0.0573303	0.392913	0.444889	1.10346e-13	0.179636	0.00884469	-0.0991188	0.168614
INHBB	-0.161221	0.245171	0.083548	0.536021	0.0494988	0.72223	-0.899355	1.13044e-13	-1.11007	2.35562e-19	0.244769	0.108058
ADM	0.341067	0.000694448	0.817264	1.27591e-17	0.576789	2.58349e-08	0.779009	1.20571e-13	0.543286	4.09981e-07	0.476197	2.71492e-06
SRPX2	-1.09338	1.23733e-21	-1.33868	6.54438e-30	-0.316593	0.00386745	-0.816496	1.28304e-13	-1.59329	5.19583e-44	-0.245292	0.105636
ZFP36L1	0.483763	2.59592e-18	0.213461	0.000185361	-0.272829	1.27136e-06	-0.427655	1.32664e-13	0.328937	3.50357e-08	-0.270303	5.08411e-06
PFN2	-0.449614	2.65694e-12	-0.47123	3.09128e-13	-0.491754	1.09897e-13	0.486882	1.38139e-13	0.529023	3.60287e-14	-0.0216162	0.836082
LOC111097703	0.465831	0.0407392	-0.780606	0.000569475	1.17111	4.38334e-07	1.73289	1.45722e-13	1.02761	1.70443e-05	-1.24644	7.05152e-08
HM13	-1.26055	5.00038e-30	-2.19342	8.00184e-77	-0.469439	4.96881e-05	0.833376	1.66137e-13	0.0422658	0.837632	-0.932875	3.10852e-13
SKAP2	-0.825008	1.24837e-32	-1.12912	1.28283e-59	-0.658866	6.15501e-21	0.535566	1.69027e-13	0.369425	1.64185e-06	-0.304111	6.57752e-05
ENTPD3	-0.128389	0.116959	-0.674154	4.03828e-19	0.27104	0.000372797	-0.569975	1.78302e-13	-0.969404	3.02797e-38	-0.545765	3.98987e-12
CAV1	0.352707	4.52363e-07	0.60816	6.1917e-19	0.319783	5.84009e-06	0.529718	2.19136e-13	0.562642	3.97139e-15	0.255453	0.000673636
HMGCS1	0.245417	1.52141e-05	-0.599388	3.43284e-26	-0.0162845	0.817309	-0.42231	2.26997e-13	-0.160608	0.0153826	-0.844806	3.10767e-49
ANKRD22	-0.329232	0.434483	0.705629	0.0425038	0.21577	0.457578	-2.26397	2.95106e-13	-2.80897	4.9044e-17	1.03486	0.00984258
LOC102155463	-0.302077	0.00105775	-0.187161	0.0456748	-0.207754	0.0205348	-0.647545	3.10592e-13	-0.741868	4.95508e-16	0.114917	0.335263
ZBED2	0	1	0	1	0.166396	0.746518	-4.52052	3.75389e-13	-4.53019	5.14002e-13	0	1
CAPZA2	-0.196583	0.0089178	-0.535838	6.41181e-14	0.054975	0.518933	0.543793	3.8113e-13	0.292236	0.000308797	-0.339255	8.80619e-06
HILPDA	-0.473725	5.12555e-07	-1.18147	3.10478e-34	0.0438288	0.708239	0.699064	4.18609e-13	0.181511	0.146906	-0.707742	7.2375e-12
SCARB2	-0.0646357	0.658976	0.0525555	0.695199	0.138207	0.248343	-0.83919	4.62746e-13	-1.04203	1.15033e-18	0.117191	0.485934
KLHL24	-1.60049	4.10029e-59	-0.533988	4.95931e-09	-1.61138	3.21069e-74	-0.621135	5.30721e-13	-0.610247	9.05272e-08	1.0665	1.49874e-23
COL27A1	1.14168	1.29176e-09	0.133132	0.557066	0.364777	0.0343123	-1.36483	5.57592e-13	-0.587927	0.00238935	-1.00855	8.91782e-07
GGCT	0.0759771	0.437091	0.291841	0.000664712	0.362976	2.99232e-05	0.635824	5.97617e-13	0.348825	0.000244971	0.215863	0.0254843
CRYL1	-0.554952	2.36672e-05	-0.842415	4.77948e-10	-0.310191	0.00959219	-0.872883	6.23857e-13	-1.11764	9.32463e-18	-0.287463	0.0909477
FAM131B	1.73221	1.14449e-32	2.23239	4.63917e-55	0.834823	9.52724e-11	-1.11115	6.95064e-13	-0.213767	0.210491	0.500179	0.000285851
LOC100856028	-0.706618	4.62749e-14	-1.16143	2.13219e-32	-0.501819	9.7326e-09	-0.649088	7.86854e-13	-0.853887	8.49669e-19	-0.454814	4.04928e-05
MAGED1	-0.821368	2.62732e-18	-1.00449	7.1824e-26	-0.354131	0.000113303	-0.666912	1.14527e-12	-1.13415	9.39966e-33	-0.183123	0.133177
TSPAN5	1.96185	1.45879e-05	2.92989	7.42357e-12	0.801149	0.00811972	-3.11156	1.27933e-12	-1.95085	2.65031e-08	0.968039	0.0137194
LOC482176	-1.615	2.05279e-44	-2.33379	1.33755e-85	-0.971096	7.68945e-18	-0.837843	1.35621e-12	-1.48175	3.99404e-36	-0.718792	3.0902e-08
LSM8	0.472576	3.40562e-09	-0.480823	4.63399e-09	0.532239	5.99945e-11	0.596125	1.62232e-12	0.536462	1.99986e-10	-0.953399	4.22978e-31
METTL7A	-1.17389	2.18829e-41	-1.7229	8.29818e-75	-0.873651	6.45799e-28	-0.581858	1.66433e-12	-0.882093	6.60249e-22	-0.549009	3.09291e-07
IDO2	-0.0335923	0.813735	-0.196018	0.104029	-0.207306	0.130648	0.839757	1.83754e-12	1.01347	9.26969e-16	-0.162426	0.274375
ING3	0.201319	0.0401417	0.11264	0.259139	0.441554	7.37045e-06	0.69246	2.50869e-12	0.452224	1.25601e-05	-0.0886787	0.489489
NEDD9	0.175927	0.222576	-0.234285	0.0931663	0.382492	0.00278167	-0.920619	3.02404e-12	-1.12718	3.57795e-18	-0.410212	0.00561785
IGDCC4	0.487088	5.78515e-09	0.0397341	0.676814	0.400658	5.64926e-07	-0.595933	3.17675e-12	-0.509503	2.72508e-09	-0.447354	5.74171e-07
BMF	-1.62127	3.94248e-54	-1.19633	2.18965e-31	-1.70624	8.54107e-70	-0.672885	3.32975e-12	-0.587906	1.12685e-06	0.42493	0.000683854
SSX2IP	-0.699952	5.95288e-19	-0.889472	5.58768e-28	-0.760691	3.80174e-25	-0.528106	3.38128e-12	-0.467366	6.54859e-08	-0.18952	0.0633443
ST7	-0.566225	4.96358e-16	-0.559124	2.04867e-15	-0.3947	5.03547e-08	0.494499	4.87673e-12	0.322974	7.68137e-05	0.00710094	0.95452
DSG3	-1.78765	6.52375e-30	-2.69806	1.1549e-60	-1.24553	3.32353e-16	-1.10602	4.94451e-12	-1.64815	2.97962e-24	-0.910406	4.6979e-07
RND3	-0.372277	1.66585e-06	-0.693284	9.39918e-19	-0.0909684	0.308152	0.547922	5.1387e-12	0.266614	0.00381032	-0.321007	0.000244862
SQSTM1	-1.39513	4.66346e-120	-2.40689	0	-1.09206	2.36753e-73	0.42819	5.30574e-12	0.125116	0.123914	-1.01176	3.54072e-52
POU2F3	0.864816	0.10329	0.502193	0.362379	0.0857955	0.838194	-3.12579	5.81666e-12	-2.34677	5.45235e-08	-0.362623	0.601454
PLPP3	-0.036169	0.79148	0.696299	2.83791e-11	0.392453	0.000928859	0.798024	5.81666e-12	0.369402	0.00482861	0.732468	3.22743e-11
EDN2	-1.63615	6.14075e-19	-2.03825	4.47881e-25	-0.259954	0.219201	1.23986	6.043e-12	-0.136338	0.675936	-0.402102	0.128703
LOC102151982	-1.11878	6.48032e-14	-2.01344	7.79448e-35	-1.06723	7.95638e-15	-0.983927	6.30545e-12	-1.03548	6.39805e-11	-0.894665	1.03268e-06
PTPRU	-0.435834	0.225536	-0.53108	0.131028	-0.375179	0.183173	-1.98975	7.46055e-12	-2.0504	1.31059e-10	-0.0952462	0.866918
C14H1orf35	0.17986	0.04092	0.25276	0.00290567	0.261665	0.00309719	0.598553	8.01482e-12	0.516748	7.22418e-09	0.0728996	0.524549
DUSP16	-0.0797233	0.639514	-0.358932	0.0188353	-0.232878	0.0816899	-0.917279	8.10893e-12	-0.764124	1.64482e-07	-0.279208	0.128865
RHOBTB1	-0.846846	2.43363e-21	-0.78158	4.21277e-18	-0.488314	5.47629e-09	-0.593137	9.90072e-12	-0.951668	2.68137e-25	0.0652658	0.635018
TPX2	-2.0527	8.50506e-109	-2.02449	3.89304e-105	-1.87157	9.83486e-88	0.651813	1.22701e-11	0.470691	1.38174e-05	0.0282013	0.857639
VEGFA	0.530875	6.43196e-21	0.0852462	0.168218	0.451667	8.13821e-15	0.41283	1.26329e-11	0.492039	7.60987e-17	-0.445629	5.80855e-14
EREG	0.358012	0.0720699	-0.205295	0.311112	0.218317	0.274445	-1.28482	1.35161e-11	-1.14512	2.202e-09	-0.563307	0.00770115
GUCY1B3	0	1	0	1	0.0294216	0.965422	-4.31728	1.47816e-11	-4.19575	8.49817e-11	0	1
CEP41	-0.00144126	1	0.177429	0.0285025	-0.0962339	0.293004	0.551212	2.00799e-11	0.646004	8.17995e-15	0.178871	0.0520456
SORT1	-0.968244	3.40743e-36	-1.0958	1.16426e-44	-0.918495	3.59857e-35	-0.52114	2.07914e-11	-0.570889	5.60418e-12	-0.127557	0.216486
PC	-2.33896	6.5017e-64	-3.347	1.94125e-98	-1.54784	2.90996e-35	-0.871429	2.24687e-11	-1.66255	1.18023e-30	-1.00804	2.73277e-08
DSE	-0.23844	0.00509087	-1.03303	1.09305e-32	-0.273383	0.000631399	-0.546371	2.45032e-11	-0.511428	3.13333e-09	-0.794585	3.31315e-18
RCAN1	0.82423	1.08183e-42	0.826496	6.06596e-43	0.854205	9.51726e-45	0.433431	3.14002e-11	0.403457	3.07362e-10	0.00226606	0.981992
TSPAN12	0.872531	3.05774e-45	1.24467	1.49252e-91	0.957325	1.71212e-53	0.441855	3.49222e-11	0.357061	1.00986e-07	0.372136	8.39856e-09
MACC1	-2.61288	4.43738e-170	-4.55511	0	-2.10713	2.07113e-110	0.665867	3.64973e-11	0.160124	0.217618	-1.94223	2.62368e-87
CLDN16	-0.823505	3.51176e-11	-0.987167	3.95013e-15	-0.80486	1.15697e-09	0.850667	3.66902e-11	0.832022	4.55584e-09	-0.163662	0.335124
PIK3AP1	-0.943659	6.17242e-16	-1.12845	2.55942e-20	-0.725718	1.0413e-12	-0.699721	3.78207e-11	-0.917661	9.02447e-14	-0.184787	0.280358
LOC475337	-1.62227	1.53092e-50	-2.05397	2.23873e-72	-1.33583	9.30177e-40	-0.696869	3.80241e-11	-0.983312	1.80337e-17	-0.431695	0.00147087
PRKAR2B	-0.959468	4.96996e-17	-1.5364	7.2083e-36	-0.776745	2.97427e-10	0.763409	3.84424e-11	0.580686	3.82103e-05	-0.576928	4.20131e-05
GTPBP10	0.62973	2.35989e-13	0.81731	8.32908e-22	0.504545	3.94175e-08	0.623626	4.0953e-11	0.748811	9.92443e-17	0.18758	0.0599693
NYAP1	0.066492	0.745112	-1.47209	2.14894e-13	0.0445295	0.812232	-1.07621	4.19364e-11	-1.05424	3.21978e-10	-1.53858	1.62095e-13
RNF157	-0.182446	0.0532997	0.308817	0.000439821	-0.326181	9.89246e-05	-0.570985	4.19364e-11	-0.42725	8.71907e-06	0.491263	1.33965e-07
SSBP3	-0.738583	2.13454e-20	-0.941647	7.10391e-30	-0.395249	6.32684e-08	-0.501126	4.24861e-11	-0.84446	6.34334e-25	-0.203064	0.0525241
CELSR1	-1.07463	2.64792e-10	-1.01603	2.78896e-09	-1.09976	5.0933e-12	-1.09856	4.77841e-11	-1.07344	2.88625e-09	0.0586034	0.834054
NRARP	0.688029	0.0134431	1.11331	2.47375e-05	-0.243197	0.353016	-1.72146	5.54078e-11	-0.790238	0.00593074	0.42528	0.17469
PCSK6	-0.716893	0.179774	-1.19874	0.0276331	-0.217052	0.561356	-2.6144	5.73e-11	-3.11424	1.50091e-11	-0.481849	0.533218
ENO2	-0.713271	4.64458e-07	-0.956206	6.81958e-11	-1.04259	2.31957e-16	-0.859619	6.16089e-11	-0.5303	0.00111248	-0.242936	0.212329
TINAGL1	1.01704	3.63897e-33	0.077553	0.40626	1.17183	5.96397e-43	0.595803	7.42739e-11	0.44101	2.06143e-06	-0.939488	2.36319e-27
MST1R	0.604477	0.0140292	-0.311649	0.264379	-0.0908714	0.706212	-1.48984	8.17721e-11	-0.794488	0.00115162	-0.916126	0.00107387
GCLM	-0.759999	4.5439e-30	-1.18787	8.13114e-68	-0.609226	3.32869e-19	0.450829	9.13334e-11	0.300056	0.000119442	-0.427875	8.01956e-09
LOC480441	1.00086	2.0713e-07	1.22641	1.13292e-10	0.965194	1.00454e-09	-1.2543	9.42622e-11	-1.21863	2.25222e-12	0.225551	0.329264
WASL	-1.42519	1.36e-74	-2.44692	2.97521e-202	-0.877577	6.53826e-29	0.532727	9.78171e-11	-0.0148878	0.923874	-1.02173	9.18853e-34
FOLH1	0.390013	0.635036	1.55274	0.0220618	0.302141	0.584817	-4.10398	1.03616e-10	-4.01611	1.77565e-10	1.16272	0.144347
COL5A1	-0.646538	1.09266e-18	-1.70415	3.69621e-112	-0.839307	1.72053e-31	-0.491697	1.05036e-10	-0.298928	0.000358128	-1.05761	2.40819e-41
LOC478038	-0.855263	5.95931e-10	-0.145667	0.309141	-0.550819	2.05393e-05	-0.868894	1.06273e-10	-1.17334	9.884e-17	0.709596	1.70366e-06
APOL5	3.57945	4.1101e-16	3.80047	3.63454e-18	2.32192	2.82785e-20	-3.02258	1.08205e-10	-1.76506	2.43097e-11	0.221014	0.569695
BET1	0.567981	4.20164e-11	0.812763	1.03181e-21	0.752215	6.27934e-18	0.595926	1.19718e-10	0.411692	1.29063e-05	0.244783	0.0107216
JMJD4	0.235686	0.00385071	-0.159259	0.0612918	0.24635	0.00388772	0.541701	1.23667e-10	0.531037	4.03347e-10	-0.394945	4.50584e-06
ZNRF2	-0.635737	8.54576e-23	-1.25012	7.18844e-82	-0.505958	1.25436e-14	0.439256	1.32017e-10	0.309478	2.24049e-05	-0.614385	2.34734e-19
IBA57	-0.226714	0.0268474	-0.332772	0.00100177	0.0356903	0.779301	0.652595	1.34546e-10	0.39019	0.000713339	-0.106058	0.438433
BNIP3	-0.750954	1.84805e-12	-0.750853	1.57863e-12	-0.20668	0.0758366	0.720695	1.48977e-10	0.176421	0.223111	0.000100907	1
ETV5	0.81794	1.90962e-05	1.28607	2.76594e-12	0.368596	0.0321156	-1.21522	1.48977e-10	-0.765872	5.00993e-05	0.468134	0.0198377
SEMA4G	0.347901	9.07431e-06	0.603434	2.71944e-15	0.0577341	0.502995	-0.506456	1.52315e-10	-0.216289	0.0164825	0.255533	0.0024686
SPHK2	-0.161331	0.0999099	-1.33364	4.89706e-43	-0.224057	0.0146689	-0.590956	1.53315e-10	-0.52823	3.87188e-08	-1.17231	1.57299e-31
SLC35A1	-0.118338	0.0855983	-0.901464	6.54591e-44	0.21656	0.00109479	0.429428	1.55472e-10	0.0945294	0.285871	-0.783126	9.84535e-32
FTL	0.485633	1.55121e-08	1.30395	1.05614e-54	0.518479	1.68564e-09	0.578506	1.58337e-10	0.545659	1.63912e-09	0.818313	2.33809e-21
PA2G4	-0.44495	1.16662e-26	-0.504056	2.80186e-33	-0.308245	2.79348e-13	0.278159	1.6388e-10	0.141454	0.00489999	-0.0591063	0.289476
NKX3-1	-2.08804	3.69996e-89	-3.31479	1.67499e-201	-1.51359	5.87144e-47	0.700945	1.67602e-10	0.126493	0.426724	-1.22674	2.23765e-26
FAM174B	-0.278243	0.737318	0.708702	0.313232	-0.399268	0.446542	-3.91323	1.80296e-10	-3.7922	4.38909e-09	0.986945	0.242648
SHROOM2	-1.00999	1.50238e-17	-1.97188	1.69507e-56	-0.86677	3.84555e-14	-0.76942	1.86536e-10	-0.912637	2.27569e-13	-0.961889	5.64273e-13
SCEL	-0.887979	1.48368e-06	-1.17587	1.09138e-09	-0.857349	7.47976e-08	-1.06487	1.99348e-10	-1.0955	1.62332e-08	-0.287887	0.275397
DLA-DQA1	-0.517732	1.03063e-06	-0.718226	9.38063e-12	-0.557985	2.96658e-07	0.700338	2.09737e-10	0.740591	7.37992e-11	-0.200494	0.123227
SEM1	0.980077	5.9193e-35	1.05305	2.18001e-40	1.0256	1.53614e-37	0.545753	2.20582e-10	0.500226	4.4618e-09	0.0729703	0.505768
RAB37	0.522085	0.00359739	0.361683	0.0477107	0.0359666	0.892387	1.2411	2.22797e-10	1.72722	4.04228e-19	-0.160402	0.498556
KIZ	-0.420774	0.000195835	-0.912825	9.18964e-15	0.0372943	0.759727	-0.672376	2.81666e-10	-1.13044	4.12346e-25	-0.49205	0.000218329
TYMS	-0.961334	2.53487e-47	-1.53019	4.9963e-105	-0.720394	1.80202e-26	0.428504	3.38227e-10	0.187564	0.0300998	-0.56886	1.23981e-13
BAMBI	-0.460992	8.71863e-05	-2.30186	1.27293e-63	-0.36097	0.00131321	-0.725341	3.39497e-10	-0.825363	5.29871e-12	-1.84087	2.92e-38
NUAK2	0.0600377	0.552523	-1.41731	8.59814e-61	0.0552105	0.59568	0.569626	3.39497e-10	0.574453	2.33452e-10	-1.47735	5.13743e-64
LOC102152103	0.172164	0.152908	-0.154894	0.198996	-0.452443	2.15003e-05	-0.69743	3.40288e-10	-0.0728224	0.68229	-0.327058	0.0110807
IL1RL1	0.89258	0.00021415	0.0348367	0.897315	1.30019	6.4587e-08	1.57639	3.99871e-10	1.16878	5.53077e-06	-0.857743	0.000819286
TIAM1	-0.744037	2.01936e-08	-1.45075	3.96336e-25	-0.646221	1.87416e-07	-0.809098	4.98262e-10	-0.906914	6.00734e-11	-0.706716	5.78641e-06
PTPRB	-0.839617	2.86491e-08	-1.43097	1.26415e-19	-0.322385	0.0289028	-0.921928	5.27032e-10	-1.43916	2.69871e-21	-0.591356	0.00110114
HOXA5	-0.541063	1.78127e-09	-0.577466	1.23276e-10	-0.660804	4.89078e-13	0.586148	5.41216e-10	0.70589	1.60939e-13	-0.0364035	0.796107
HOXA3	-0.467236	8.12627e-11	-0.512856	1.05437e-12	-0.569888	7.43921e-15	0.466486	5.74802e-10	0.569137	1.74521e-13	-0.0456199	0.669867
HNRNPD	-0.617363	4.91477e-32	-1.18739	4.80887e-110	-0.264428	8.70457e-07	0.343845	5.74802e-10	-0.00908955	0.931302	-0.570032	1.61947e-24
CDC42EP2	0.0697287	0.730507	0.132357	0.464689	0.145218	0.527808	1.15939	6.14794e-10	1.0839	3.29878e-08	0.062628	0.810595
VIM	-0.747097	8.07195e-25	-1.9235	1.05596e-157	-0.462685	3.58692e-10	0.481663	6.28286e-10	0.197251	0.0263436	-1.1764	4.83471e-58
HNRNPA1	0.00452224	0.950146	-0.146228	0.00330158	0.100888	0.042569	-0.306115	6.48481e-10	-0.402481	1.84567e-16	-0.15075	0.00570455
EPAS1	0.743869	2.29394e-08	-0.625471	4.45376e-05	0.671643	2.55349e-08	-0.842927	7.22261e-10	-0.770702	4.02998e-09	-1.36934	7.4028e-20
ASRGL1	-0.871088	4.81996e-27	-1.1021	2.30995e-39	-0.600584	6.74659e-13	0.50436	7.22261e-10	0.233856	0.0281125	-0.231015	0.025907
SAMHD1	-1.37917	4.31577e-50	-1.79554	1.82629e-71	-0.640683	3.31589e-15	-0.525205	7.25365e-10	-1.26369	4.79174e-40	-0.416366	0.000609882
SLC22A17	2.04676	0.000220617	3.1278	2.24948e-09	-0.0544592	0.920211	-3.36085	7.52716e-10	-1.25962	0.0154772	1.08104	0.0354235
HNRNPA2B1	-1.42963	4.13567e-119	-2.21148	3.8684e-281	-1.21869	2.06051e-86	0.409322	7.57503e-10	0.198377	0.00744169	-0.781849	1.115e-34
2021-09-08	-0.466595	4.34348e-07	-0.630327	7.075e-12	-0.390477	1.78545e-05	-0.58315	7.6562e-10	-0.659267	5.47706e-12	-0.163732	0.154163
NHSL1	-0.52394	4.46174e-08	-0.879622	8.27703e-20	-0.668349	3.83715e-13	-0.597376	7.91315e-10	-0.452967	1.61995e-05	-0.355682	0.00109938
EML4	-0.65067	1.70225e-10	-0.205093	0.0528296	-0.740209	2.38099e-13	-0.658312	8.41476e-10	-0.568774	2.05446e-07	0.445577	4.20262e-05
SLC43A3	1.49639	0.0023254	1.82174	0.000134313	0.889828	0.00710804	-2.85794	8.74164e-10	-2.25138	9.03872e-09	0.325355	0.576098
ZNF740	0.187144	0.0449161	0.596046	4.44984e-12	0.0573461	0.562926	-0.550242	8.88958e-10	-0.420444	7.38136e-06	0.408902	9.01713e-06
FAM3D	0.60565	0.436836	1.43491	0.034839	0.941016	0.0397067	-3.85753	9.02353e-10	-4.1929	2.844e-12	0.82926	0.319241
CELSR2	-1.15826	2.20122e-11	0.326968	0.0483759	-1.85554	6.31734e-31	-0.99097	9.23085e-10	-0.293693	0.231186	1.48523	4.77529e-17
PGAP2	-0.031906	0.706958	0.216616	0.00221398	-0.21042	0.00202872	-0.427379	9.81607e-10	-0.248865	0.00169255	0.248522	0.0012798
BIRC3	0.903601	7.83333e-24	0.969121	3.90138e-27	1.29126	1.14961e-44	0.61911	1.01475e-09	0.231446	0.0313595	0.0655199	0.602254
MYH14	-2.7878	1.31472e-157	-3.98621	2.62804e-236	-2.34047	3.50563e-128	-0.614981	1.08281e-09	-1.06231	3.45493e-21	-1.19841	5.85216e-19
BPGM	-0.0351322	0.839986	-0.676536	3.55487e-06	-0.184991	0.168868	-0.806529	1.10304e-09	-0.65667	3.77278e-06	-0.641404	4.68689e-05
WNT2	-0.0705836	0.290058	-0.00773243	0.909726	-0.193701	0.00208199	0.380559	1.13266e-09	0.503677	1.06736e-15	0.0628512	0.435464
LRP5	-0.979025	2.00507e-14	-1.26742	1.11866e-21	-0.678317	9.67032e-09	-0.756725	1.17048e-09	-1.05743	1.90274e-15	-0.288391	0.0876993
RAP1GAP	0.849803	5.63296e-15	0.686584	7.90993e-10	0.172168	0.123832	-0.693652	1.1966e-09	-0.0160167	0.937437	-0.163219	0.225911
CBX3	-0.277891	0.000402708	-0.789094	2.06132e-25	-0.0231677	0.812742	0.493991	1.2164e-09	0.239267	0.0079336	-0.511203	1.15602e-10
DKK3	2.52194	1.50623e-09	3.93213	3.33493e-23	0.658837	0.0369664	-2.63223	1.26134e-09	-0.76913	0.0413223	1.41019	1.15378e-05
USH1C	0.582012	0.352038	0.484136	0.423972	-0.263025	0.572848	-3.12546	1.28363e-09	-2.28042	1.1864e-05	-0.0978755	0.915906
DOCK8	-0.935816	0.000702399	-1.16933	3.7388e-05	-1.54349	8.66109e-11	-1.51158	1.35989e-09	-0.903912	0.00403017	-0.233513	0.579502
EPM2AIP1	0.799446	3.35046e-14	0.632302	3.28522e-09	0.40972	8.76411e-05	-0.675289	1.41898e-09	-0.285563	0.0207537	-0.167144	0.201743
LGALS1	0.349197	0.000264376	0.161388	0.105924	0.364585	6.66099e-05	-0.588682	1.44741e-09	-0.60407	3.42907e-10	-0.187809	0.0974728
MYO3A	-0.544977	0.00430795	-0.720516	0.000220501	-0.495529	0.002152	-1.02639	1.48852e-09	-1.07584	1.96716e-08	-0.175539	0.533218
SLC25A13	-0.719758	3.14694e-38	-1.11794	4.88547e-86	-0.432958	1.69171e-14	0.353314	1.64898e-09	0.0665139	0.431886	-0.398181	8.42324e-11
HBEGF	0.695339	9.95822e-17	1.3352	7.30883e-60	0.725611	2.79077e-17	0.552425	1.73653e-09	0.522153	5.3096e-09	0.639864	2.97697e-14
NDUFA5	0.444997	7.12672e-07	0.399268	8.74267e-06	0.549184	1.26026e-09	0.573911	1.83634e-09	0.469724	1.12685e-06	-0.045729	0.730964
EDN1	-0.302619	0.0107805	-0.30768	0.00834498	-0.13861	0.283865	0.719221	2.53349e-09	0.555213	8.49883e-06	-0.00506076	0.978236
CARHSP1	0.567937	5.66243e-11	0.110395	0.253007	0.777644	6.0715e-23	-0.535761	2.91806e-09	-0.745467	4.90831e-19	-0.457542	1.0774e-06
KIF5C	-1.38952	2.10009e-51	-1.09487	7.35628e-33	-1.52203	4.35428e-56	0.563123	2.92318e-09	0.695628	9.49093e-11	0.294658	0.00721013
DNAH11	-0.0329487	0.809781	-0.133837	0.246233	-0.0302085	0.834226	0.683773	2.92906e-09	0.681033	8.06152e-09	-0.100889	0.501113
LIMD2	0.271775	0.087142	-0.675993	2.86336e-05	0.605385	0.000209907	0.975444	3.07678e-09	0.641834	0.000152848	-0.947768	1.17323e-08
2021-09-05	0.405425	0.000213318	0.725399	6.1548e-12	0.196785	0.0616874	-0.646776	3.11242e-09	-0.438136	0.000120546	0.319974	0.00625934
ANKRD1	0.477776	0.00186072	-0.913735	6.34946e-09	1.26256	8.41688e-17	0.965083	3.12601e-09	0.180296	0.397062	-1.39151	2.33829e-18
RSAD2	1.19641	4.48441e-30	0.239309	0.0306577	1.51979	5.60479e-48	-0.671279	3.32987e-09	-0.994662	3.74901e-20	-0.957103	6.80186e-19
LDB1	0.19053	0.00334386	-0.516607	1.72069e-15	0.134625	0.0380762	-0.386477	3.35053e-09	-0.330572	7.46144e-07	-0.707137	1.06354e-26
LOC100688055	0.827431	2.3793e-24	1.29575	2.09402e-59	0.978528	1.94939e-31	0.542061	3.38554e-09	0.390964	1.01475e-05	0.468316	1.14282e-08
LDOC1	0.121403	0.243851	0.0845308	0.405782	-0.0786264	0.449074	-0.565759	3.96178e-09	-0.36573	0.000421838	-0.0368717	0.801391
SLC11A2	-0.645431	7.05255e-09	-1.07477	3.81146e-20	-0.62694	9.47357e-10	-0.634982	3.99521e-09	-0.653474	4.595e-08	-0.429338	0.00157469
LOC111095131	-2.56192	1.46822e-29	-4.10666	7.32003e-42	-2.27454	4.01581e-32	-1.15668	4.08645e-09	-1.44405	1.23122e-08	-1.54474	1.22598e-05
ANKMY2	-0.334589	8.59439e-08	-0.88305	2.30177e-43	-0.140539	0.0362519	0.381877	4.19518e-09	0.187827	0.0131578	-0.548461	5.86567e-16
POU6F1	-0.701417	7.60741e-06	-0.841748	1.56437e-07	-0.655828	2.51678e-06	-0.862617	4.26836e-09	-0.908206	3.48849e-08	-0.140331	0.552712
TRA2A	-0.12167	0.0871677	1.04333	2.9992e-60	-0.177373	0.0114524	0.410945	4.61327e-09	0.466647	2.5454e-11	1.165	3.78787e-72
UBE2S	0.207799	0.0196388	-0.417436	1.19934e-06	0.51142	2.17213e-09	0.530363	4.67612e-09	0.226742	0.026684	-0.625235	1.04506e-12
SRGN	1.05109	0.0936208	4.01442	3.1613e-15	0.47414	0.249965	-3.22225	4.73207e-09	-2.6453	1.31608e-07	2.96334	8.24613e-10
WFDC2	-0.185596	0.0429772	-0.383078	1.01293e-05	-0.00297243	0.986274	0.53771	4.89489e-09	0.355087	0.000241642	-0.197482	0.0499398
NFATC4	-1.55029	3.92526e-24	-2.93308	6.67438e-54	-0.435682	0.00159477	-0.8371	5.01087e-09	-1.95171	1.00426e-36	-1.38279	6.29513e-11
MIR147	0.899883	4.96676e-15	0.596087	4.38799e-07	0.597884	1.90739e-06	0.760446	5.02032e-09	1.06244	1.13474e-18	-0.303797	0.0201828
LOC488288	-1.37898	2.20837e-17	-1.74819	8.16984e-24	-1.25365	8.90937e-12	0.940398	5.07801e-09	0.815065	0.000172698	-0.369214	0.109779
SULF1	1.03707	2.75766e-15	0.333932	0.020108	0.97753	5.25823e-16	-0.814919	5.08834e-09	-0.755379	6.54333e-09	-0.703139	4.96196e-07
SLC1A5	-0.691013	5.79582e-28	-1.32679	3.85055e-93	-0.426302	3.06647e-11	0.389514	5.33777e-09	0.124803	0.141228	-0.63578	1.58174e-20
OSBPL3	-1.58369	3.71572e-84	-2.61272	9.18564e-218	-1.54551	5.56199e-79	0.511683	5.41102e-09	0.473504	1.80693e-07	-1.02903	7.81052e-33
KIF21A	-1.3369	1.84029e-77	-1.11227	2.3183e-54	-0.753219	1.49118e-28	-0.421239	5.70348e-09	-1.00493	5.33333e-42	0.224631	0.00957102
MBTPS2	-0.912751	3.92371e-11	-1.88099	2.76052e-33	-0.619331	7.51672e-07	-0.768194	5.76242e-09	-1.06161	1.43719e-13	-0.968234	2.64893e-08
ADCY9	0.144386	0.552897	0.459997	0.0301643	-0.114879	0.605525	-1.19619	6.30388e-09	-0.936926	1.50404e-05	0.315612	0.220613
RAD9B	1.52169	0.00040004	4.27017	6.41115e-29	1.34232	0.00215336	0.151041	0.895062	0.33041	0.573523	2.74848	1.43702e-15
ITGA6	-1.27883	1.511e-45	-2.29344	1.41171e-120	-0.885382	1.26646e-24	-0.532879	7.21721e-09	-0.926326	9.45027e-23	-1.01461	7.04388e-22
LOC474591	0.00283588	0.978039	0.0497964	0.399064	0.0932314	0.122951	0.335429	7.71705e-09	0.245034	6.28284e-05	0.0469605	0.539288
FER1L4	5.40438	6.16556e-36	5.4053	4.6293e-36	2.54645	1.44704e-23	-2.81437	8.09324e-09	0.0435613	0.916834	0.000917448	0.999434
CSRNP2	0.925317	4.02212e-11	1.08802	5.66064e-15	0.671372	1.23727e-07	-0.845587	8.56424e-09	-0.591642	3.13977e-05	0.162706	0.351116
ATF7	0.194736	0.181926	0.310749	0.0238519	0.0132081	0.939496	-0.783997	9.02877e-09	-0.602469	2.22191e-05	0.116013	0.527543
LOC111095099	0.84845	1.80914e-24	0.70343	1.33239e-16	0.4534	1.09148e-08	-0.512233	9.02877e-09	-0.117183	0.284925	-0.14502	0.151535
OXCT1	-1.27406	2.64574e-29	-1.78589	1.56543e-53	-1.15319	1.53864e-25	-0.677773	9.6099e-09	-0.798642	5.10505e-11	-0.51183	8.28779e-05
EFHD2	0.383317	1.20142e-09	-0.236813	0.000291358	0.508646	8.37506e-16	0.388909	9.77035e-09	0.26358	0.000180266	-0.62013	1.32597e-21
LOC489024	2.60986	1.1671e-12	2.90295	1.32922e-15	0.792413	0.00388823	-2.24622	1.00313e-08	-0.428769	0.232102	0.293084	0.422374
TTYH2	-0.246969	0.087972	-0.054325	0.715814	-0.203897	0.208965	0.825493	1.03202e-08	0.782421	4.95863e-07	0.192644	0.271779
PTGS2	2.83507	9.12776e-154	2.4844	8.54237e-119	2.32229	3.75466e-104	-0.674207	1.08445e-08	-0.161428	0.280061	-0.35067	0.00349108
ZC3HC1	0.247596	0.00353367	0.440629	7.29381e-08	0.0722836	0.472551	0.507139	1.09195e-08	0.682452	5.98422e-15	0.193032	0.042443
GATAD1	-0.120155	0.126239	-0.951538	1.2172e-35	-0.122807	0.132083	0.43695	1.09399e-08	0.439602	3.52887e-08	-0.831383	1.22355e-25
SHROOM1	-0.233514	0.258285	-1.64477	1.60352e-12	0.585322	0.000118553	-0.998481	1.09777e-08	-1.81732	1.29807e-25	-1.41126	1.6494e-08
CRY2	-1.52837	6.05186e-16	-0.134098	0.45052	-1.65113	4.35569e-25	-0.902335	1.11349e-08	-0.779573	0.000588302	1.39427	4.85505e-12
EFHD1	-0.175003	0.272426	-0.0884582	0.572757	0.00727233	0.972028	-0.818014	1.16589e-08	-1.00029	5.14781e-12	0.0865453	0.685229
NFATC2	-0.690207	7.50247e-05	-0.321906	0.0670663	-0.910661	1.53793e-09	-0.903457	1.19257e-08	-0.683003	0.000451	0.368301	0.0883151
CPLX2	1.94354	1.87072e-06	2.01401	7.68981e-07	1.35504	2.77731e-06	-2.37079	1.19309e-08	-1.78229	5.29189e-08	0.0704691	0.901851
THAP5	1.31834	2.67592e-59	2.00626	4.02702e-137	1.23493	2.46397e-51	0.509563	1.25214e-08	0.592968	5.19748e-12	0.687918	1.21352e-16
C3	4.746	1.52035e-36	5.00186	8.6974e-41	2.19366	1.78766e-18	-2.42331	1.26807e-08	0.129022	0.727395	0.255858	0.379585
KDM5B	-0.436247	1.39766e-10	-0.462034	1.43748e-11	-0.48788	9.64404e-14	-0.395996	1.31548e-08	-0.344363	3.85475e-06	-0.0257871	0.812893
TRIM11	-0.176595	0.0551164	-0.508501	1.36297e-08	-0.273684	0.00378482	0.51881	1.32744e-08	0.615899	1.44541e-10	-0.331906	0.000882526
CMTM4	-0.471211	1.0233e-06	-0.149504	0.134455	-0.636002	2.60828e-12	-0.54611	1.4166e-08	-0.381318	0.000451089	0.321706	0.0029378
CAV2	0.113318	0.141644	0.132535	0.072225	0.171887	0.0218818	0.428404	1.42574e-08	0.369835	1.25859e-06	0.0192164	0.86585
CRAMP1	0.446582	8.34204e-07	1.15439	5.20092e-41	0.0303687	0.777147	-0.529806	1.55464e-08	-0.113592	0.362588	0.707807	1.13327e-15
DAB2IP	0.149097	0.242943	-0.309908	0.0133731	-0.22616	0.0469887	-0.652298	1.71719e-08	-0.277042	0.0447331	-0.459005	0.00054156
C1S	-1.24803	8.43946e-41	-1.92773	1.08601e-87	-0.820715	4.78592e-18	0.554313	1.72774e-08	0.127001	0.362682	-0.679699	1.20303e-10
GINS3	1.46418	2.51617e-61	1.78818	6.60883e-92	1.25088	4.22856e-43	0.34617	0.00197521	0.559466	1.18047e-09	0.323999	0.00045247
IRF7							0.298803	0.540025	-0.619928	0.00106109
AKAP1	-0.633603	9.20019e-25	-1.00955	2.64196e-58	-0.549304	1.74139e-18	0.368315	1.81588e-08	0.284016	6.71309e-05	-0.375945	3.27521e-08
TKFC	-0.178994	0.0933714	-0.630648	9.4336e-10	-0.106716	0.310933	-0.564433	1.92734e-08	-0.63671	5.97642e-10	-0.451655	6.14441e-05
DPY19L3	-0.683726	1.72588e-08	-0.854157	4.46262e-12	-0.658632	6.45901e-09	-0.675385	1.94238e-08	-0.700479	6.89081e-08	-0.17043	0.306261
SLC38A2	0.43996	1.41411e-07	1.78992	2.85402e-110	0.407469	8.75846e-07	-0.497048	1.98351e-08	-0.464557	1.40934e-07	1.34996	7.16874e-62
FOLR2	-0.605337	1.99529e-10	-0.89983	6.67545e-21	-0.436611	9.66547e-06	0.563009	2.01553e-08	0.394283	0.000372941	-0.294493	0.00800859
SLC38A1	-0.349431	8.46564e-05	-0.80343	2.80153e-20	-0.347732	7.87968e-05	-0.517324	2.08642e-08	-0.519023	2.27309e-08	-0.453999	1.11462e-06
TCP11L1	-1.27157	3.61392e-67	-0.960375	1.45571e-39	-1.0322	1.31109e-49	-0.413865	2.09482e-08	-0.653231	1.0749e-16	0.311194	0.000254897
DLG5	-1.27664	1.30368e-31	-1.54388	1.24807e-43	-0.832124	1.89626e-15	-0.626162	2.1875e-08	-1.07068	4.13365e-21	-0.267235	0.0535223
DDX23	-1.05155	4.05317e-36	-1.25596	2.69447e-48	-0.824054	3.41723e-25	-0.472739	2.21987e-08	-0.700239	4.23427e-15	-0.204401	0.0589598
LOC106558270	-0.764328	1.11105e-07	-1.17441	9.28158e-15	-0.20241	0.143502	-0.767837	2.23841e-08	-1.32975	2.2562e-20	-0.410084	0.026873
CFLAR	-1.66301	8.48272e-180	-2.93687	0	-1.04443	1.62566e-76	0.31739	2.25673e-08	-0.301197	1.53058e-05	-1.27386	5.21512e-60
LOC102153843	1.16202	1.52841e-30	1.81652	5.92364e-74	0.647181	1.68818e-10	-0.61417	2.46415e-08	-0.0993327	0.515515	0.654501	2.77079e-10
ODAPH	0.257999	0.108129	0.709176	1.36513e-06	0.417681	0.0130227	0.919842	2.59225e-08	0.76016	5.62716e-06	0.451178	0.00553573
ADRA2A	1.46183	0.000752461	1.63251	0.000129518	0.809614	0.0769332	-0.103794	0.928639	0.548418	0.354034	0.170679	0.790125
TNPO3	-0.727214	2.42447e-43	-0.808915	5.8504e-53	-0.718587	1.00652e-41	0.313841	3.16747e-08	0.305214	1.87765e-07	-0.0817007	0.233221
TP53INP2	-0.0646699	0.656427	-1.12262	1.74243e-16	0.361887	0.000885546	-0.657624	3.35927e-08	-1.08418	1.24989e-20	-1.05795	1.57979e-13
ARNT2	0.239789	0.0799195	0.602182	1.80714e-06	0.0301128	0.839185	-0.70954	3.58245e-08	-0.499864	0.00027028	0.362393	0.0104026
H6PD	-0.909901	2.16732e-20	-1.0731	5.32176e-27	-0.962906	2.69877e-24	-0.556329	3.75393e-08	-0.503325	4.39033e-06	-0.163198	0.212794
MRPL11	0.191736	0.00566088	0.424229	1.41572e-10	0.237237	0.000690652	0.395201	3.78898e-08	0.349699	1.69048e-06	0.232493	0.00141643
DLA-DMB	-0.268847	0.00188463	-0.885303	1.52124e-24	-0.419288	1.90851e-06	0.486615	4.76107e-08	0.637056	3.45328e-12	-0.616456	1.9758e-11
PGD	-0.841976	7.57761e-73	-1.55541	5.82701e-238	-0.715913	1.07043e-52	0.276443	4.76494e-08	0.15038	0.00767115	-0.713429	1.66025e-48
NUPL2	0.387097	6.35943e-08	0.4471	3.88169e-10	0.289544	0.000127771	0.425913	4.76494e-08	0.523466	4.70262e-12	0.0600027	0.543918
CALCOCO1	-1.08314	2.5991e-12	-1.47212	5.85163e-19	-0.770044	1.37381e-08	-0.784964	4.76494e-08	-1.09806	1.9434e-11	-0.388974	0.0683564
SH3KBP1	-0.829704	3.03038e-29	-0.534316	4.24004e-13	-0.565124	1.34097e-16	-0.395492	4.82893e-08	-0.660073	3.03173e-17	0.295388	0.000630438
SOGA1	-0.571424	0.000261152	0.0358093	0.832065	-0.507249	0.000405196	-0.823049	5.04834e-08	-0.887224	4.58839e-08	0.607233	0.000312184
NFE2L2	-0.0392498	0.60301	0.016722	0.815136	-0.188644	0.0047454	0.368533	5.10461e-08	0.517927	5.40257e-15	0.0559718	0.522639
CPNE1	-0.549531	6.35769e-14	-0.375032	4.0362e-07	-0.394518	7.2145e-09	-0.393247	5.16321e-08	-0.54826	1.40087e-12	0.174498	0.0564806
BICDL1	-0.455026	1.19858e-06	-1.08873	2.49307e-28	-0.404267	4.34052e-05	0.529478	5.16321e-08	0.478719	1.00397e-05	-0.633707	3.48888e-09
KCNK1	-0.804631	1.27663e-16	-1.41749	3.6275e-45	-0.487161	1.26923e-06	0.55928	5.42073e-08	0.24181	0.0540447	-0.612856	2.1264e-08
AREG	2.48994	8.18839e-20	2.64394	2.85908e-22	1.70008	1.75857e-14	-1.63585	5.51985e-08	-0.846003	0.000585149	0.154008	0.634799
ATP6V1F	0.581491	6.37107e-17	0.501468	6.78661e-13	0.512142	4.30757e-13	0.412977	5.94929e-08	0.482326	5.7655e-11	-0.0800238	0.384423
SIK1	-0.76512	3.41064e-16	-0.687631	3.26055e-13	-0.583801	1.87848e-09	0.532013	6.30688e-08	0.350694	0.00221535	0.0774886	0.578069
MAN2A1	-1.19918	3.90609e-35	-1.61458	4.82419e-57	-1.56305	1.59263e-62	-0.527048	6.62998e-08	-0.163178	0.240283	-0.415399	0.000434106
ABCB4	-1.12502	4.1277e-40	-1.08638	6.03189e-37	-1.13469	2.28159e-38	0.478649	6.6692e-08	0.488313	1.03239e-06	0.0386421	0.783116
SCAF11	-1.14947	2.86859e-29	-0.856547	5.28655e-17	-1.10656	1.12846e-28	-0.578445	6.79972e-08	-0.62136	2.77879e-08	0.292926	0.0150886
FRY	-0.527099	0.0434518	-0.457543	0.0778064	-1.1851	1.56968e-07	-1.29563	7.36729e-08	-0.637629	0.0325386	0.0695564	0.867886
SLCO4A1	-0.187361	0.0499848	-0.501412	4.51161e-08	0.3709	5.43382e-05	0.515811	7.90439e-08	-0.0424506	0.783267	-0.314051	0.00208951
LOC612278	-1.32822	3.94676e-13	-1.35525	2.89697e-13	-0.828798	2.86415e-05	1.01241	8.46523e-08	0.51299	0.0371785	-0.0270369	0.937309
UNG	-1.14118	8.0521e-27	-1.82105	2.15995e-60	-0.718154	4.48001e-11	0.602031	8.91583e-08	0.179005	0.237685	-0.679873	2.39379e-08
DNAJA4	0.628538	0.0877776	1.32385	6.94492e-05	0.302556	0.317729	-1.79887	9.06447e-08	-1.47289	7.13496e-06	0.695308	0.0633051
COX14	0.85532	7.56627e-10	0.8284	3.31824e-09	0.695554	6.8434e-08	-0.787295	9.1463e-08	-0.627528	1.07761e-05	-0.0269205	0.90605
FAM25A	0.809668	9.56772e-10	0.456792	0.00103552	0.418101	0.000953649	-0.747735	9.31067e-08	-0.356168	0.0169945	-0.352876	0.0190605
IL18RAP	2.72931	4.79714e-46	2.84722	4.68288e-50	3.71338	9.58898e-52	1.56379	9.78603e-08	0.579728	0.0016491	0.117907	0.598063
TP53I11	0.622794	0.374298	1.31705	0.0328893	0.166395	0.75044	-3.11163	1.08389e-07	-2.65523	3.45419e-06	0.694255	0.359369
HERPUD2	0.218023	0.000282472	0.90799	4.3488e-58	0.150733	0.0169152	0.337389	1.09125e-07	0.404679	9.24767e-11	0.689967	1.06341e-32
ABCA1	-1.27464	1.77015e-16	-1.69622	1.07505e-25	-0.76552	1.01955e-07	-0.814962	1.09653e-07	-1.32408	1.78055e-16	-0.421579	0.0356919
JAG1	0.200917	0.0440842	-0.721086	1.52168e-14	0.160111	0.116765	-0.535517	1.1082e-07	-0.494711	9.50313e-07	-0.922004	5.42489e-22
ANKRD50	-0.182905	0.0679936	0.267828	0.00479768	-0.326911	0.000483064	-0.521597	1.11076e-07	-0.377592	0.00031357	0.450733	5.2591e-06
SMC1A	-1.28163	5.8273e-29	-1.2014	1.25277e-25	-1.50509	1.65946e-40	-0.648868	1.12288e-07	-0.425412	0.00155102	0.0802283	0.6382
FAM131C	0.338101	0.0231906	1.01056	1.42005e-13	0.362719	0.02689	0.846613	1.1346e-07	0.821995	2.07574e-07	0.67246	3.34713e-06
ERRFI1	0.192225	0.0183818	-0.213631	0.00808003	1.03245	6.32623e-42	0.445184	1.1346e-07	-0.395038	2.19544e-06	-0.405857	8.24481e-07
CINP	1.3216	1.22069e-42	1.56676	6.06638e-60	1.03115	3.19841e-28	-0.212179	0.12001	0.0782684	0.579763	0.245157	0.0176578
LRRK2	-1.59321	7.84502e-10	-1.67965	2.20934e-10	-1.22443	1.1166e-07	-1.30424	1.21619e-07	-1.67302	1.00858e-09	-0.086439	0.849587
FAM133B	-1.37877	5.0602e-40	-1.15488	1.16789e-28	-1.0367	1.86546e-22	0.574885	1.22922e-07	0.232814	0.102996	0.223893	0.0920123
USP43	-0.14872	0.0395612	-0.343454	7.45325e-07	0.200301	0.00489238	0.38466	1.23725e-07	0.035639	0.758727	-0.194734	0.0139585
HOXA9	1.48932	4.01063e-60	2.14419	2.20711e-124	1.29195	7.0395e-45	0.534925	1.25251e-07	0.732289	1.87176e-14	0.654874	3.58448e-12
TUFM	-0.891137	1.46479e-71	-1.18267	2.76092e-119	-0.651219	8.7529e-39	0.279457	1.31901e-07	0.0395381	0.634723	-0.291528	2.17394e-07
DNMT3B	-0.627164	0.166221	-0.730958	0.102474	-1.5913	4.19899e-06	-1.9799	1.32482e-07	-1.01577	0.0413633	-0.103794	0.889968
TMEM2	0.165366	0.0877511	0.037544	0.709299	0.035001	0.746553	-0.502749	1.33573e-07	-0.372383	0.000177526	-0.127822	0.268148
CPLX1	1.27051	2.95933e-24	1.85417	1.35205e-51	1.40187	3.07281e-26	0.777189	1.3646e-07	0.645822	1.35324e-06	0.583665	3.6902e-06
HHIPL1	-0.662239	0.101215	-1.91986	1.22881e-05	0.64881	0.0478881	-1.8757	1.39719e-07	-3.18675	1.04424e-18	-1.25762	0.0138279
RPL36A	0.742219	1.16486e-24	0.94715	1.10803e-39	0.797569	5.01532e-28	0.418114	1.47731e-07	0.362765	5.29934e-06	0.204932	0.0126449
NR4A2	0.239488	0.070696	0.368039	0.00379301	-0.0499563	0.719214	-0.662275	1.48095e-07	-0.372831	0.00787977	0.128551	0.441008
LOC100684769	0.540684	0.0426112	1.60454	1.01132e-11	0.770532	0.000236061	-1.3243	1.50518e-07	-1.55415	3.61839e-11	1.06386	1.43941e-05
EML1	0.355277	0.623671	0.640568	0.315442	0.37511	0.439456	-2.98713	1.55177e-07	-3.00696	7.48105e-08	0.285291	0.751505
TAGLN	1.52576	7.78182e-12	1.37459	1.65201e-09	0.706119	0.000216862	-1.25076	1.64953e-07	-0.431121	0.0676681	-0.151167	0.597758
ATP8A1	-1.45854	8.73576e-27	-2.24404	6.68116e-52	-1.07906	1.85233e-17	-0.711213	1.68297e-07	-1.09069	4.89123e-14	-0.785501	2.91483e-06
COL12A1	-2.72544	1.92939e-89	-3.58951	1.51648e-145	-1.8804	5.71152e-45	-0.763567	1.6897e-07	-1.60861	2.27045e-30	-0.864071	1.28244e-08
FAM84B	0.244174	1.98738e-05	0.20277	0.000443059	0.139677	0.0214581	0.319909	1.6897e-07	0.424406	9.13479e-13	-0.0414044	0.608395
MICAL2	-1.39413	2.00346e-36	-1.75697	9.8984e-53	-0.968453	1.4719e-20	-0.585128	1.6897e-07	-1.0108	4.41702e-18	-0.362843	0.00884562
LDHB	-0.537609	4.34127e-13	-0.762061	4.68725e-25	-0.485026	9.9755e-11	0.419874	1.6897e-07	0.367291	7.58773e-06	-0.224453	0.00751556
KBTBD2	0.209736	0.000639478	0.332564	2.76281e-08	0.0336149	0.651014	0.338468	1.80674e-07	0.514589	1.8309e-16	0.122828	0.0853931
G6PD	-1.49326	1.86041e-79	-2.04809	3.36039e-141	-1.17644	2.3205e-49	0.443065	1.90582e-07	0.126247	0.265579	-0.554834	2.47851e-10
PICK1	0.0154146	0.9169	-0.178703	0.123394	-0.141751	0.194263	-0.559637	2.26441e-07	-0.402472	0.000668357	-0.194117	0.157927
RARRES1	0.146805	0.425865	0.0684555	0.705216	-0.100316	0.562158	-0.839964	2.48812e-07	-0.592843	0.000697625	-0.0783498	0.753208
SMUG1	0.990582	1.81525e-32	1.79524	3.39458e-108	1.08768	4.38806e-43	-0.473784	2.59546e-07	-0.570884	9.50319e-12	0.804657	2.6289e-23
LSM5	0.431139	0.00104548	0.505896	9.09774e-05	0.435436	0.00127514	0.722975	2.62662e-07	0.718678	2.02715e-07	0.0747575	0.688497
LOC111097078	1.3044	0.0191192	0.708717	0.230641	0.161779	0.734712	-2.72867	2.87824e-07	-1.58605	0.00166034	-0.595681	0.381333
LOC102155200	0.877774	1.3074e-19	1.62725	4.67216e-65	0.935158	7.53008e-22	0.54734	2.91252e-07	0.489956	3.98666e-06	0.749478	4.41367e-14
HIBADH	0.0551375	0.497193	0.213429	0.00269127	0.0412825	0.628784	0.386397	3.09265e-07	0.400252	1.07542e-07	0.158292	0.0525918
ZNF608	0.104596	0.445877	0.880608	2.01508e-14	-0.0811338	0.587907	0.664531	3.23116e-07	0.850261	4.69115e-11	0.776012	1.12468e-10
TMEM209	-0.266598	0.000453287	-0.18517	0.0159574	-0.328686	1.92136e-05	0.40673	3.32487e-07	0.468818	6.89761e-09	0.0814271	0.417494
KHDRBS3	-0.0896808	0.737042	-0.499143	0.0400008	-0.247067	0.234169	-1.08215	3.42444e-07	-0.924764	6.32068e-05	-0.409463	0.165412
SOD2	-0.294597	7.35375e-05	-0.418653	1.18674e-08	-0.00881548	0.930499	0.400435	3.50268e-07	0.114654	0.252976	-0.124056	0.176413
TMEM117	-0.497597	0.00121035	-1.71733	2.53519e-22	0.0698	0.660099	-0.743581	3.77513e-07	-1.31098	9.93164e-19	-1.21973	1.86444e-10
CLEC2L	2.00371	1.42735e-11	1.95689	5.23498e-11	1.43635	1.50476e-08	-1.63544	3.78938e-07	-1.06809	0.000158822	-0.0468157	0.916891
SSC5D	2.56523	3.37265e-24	1.80187	1.01654e-11	1.22684	9.92665e-09	-1.44592	3.87005e-07	-0.107535	0.755324	-0.763363	0.00156213
LOC474938	1.69213	6.76268e-09	1.48273	7.04539e-07	0.487112	0.0596117	-1.57695	4.00222e-07	-0.37193	0.269472	-0.209401	0.567805
DNPEP	-0.411352	7.41128e-10	-0.692758	6.10817e-25	-0.195509	0.00532245	0.361414	4.15729e-07	0.145571	0.0912054	-0.281406	0.00016228
PALLD	-1.74926	6.02898e-46	-2.2025	8.73488e-66	-1.07879	1.13992e-20	-0.633881	4.15902e-07	-1.30435	2.70356e-24	-0.453236	0.00307785
LOC485566	-1.78838	4.52968e-64	-2.36532	1.59468e-103	-1.1542	2.07112e-27	0.570905	4.16966e-07	-0.0632674	0.733774	-0.576947	2.34153e-06
LOC476006	0.617852	2.73193e-12	0.194301	0.0402837	0.900857	7.04953e-24	0.501239	4.30534e-07	0.218233	0.0423117	-0.423551	8.35721e-06
OAT	-0.880433	2.91593e-37	-1.65201	1.30647e-124	-0.449562	1.53027e-10	0.382165	4.38601e-07	-0.0487059	0.669727	-0.771579	1.31631e-26
PURA	0.939042	3.35261e-30	1.48693	7.275e-76	0.659574	1.32505e-15	-0.0107325	0.975278	0.268735	0.00452102	0.547888	2.58287e-11
CDV3	0.0817835	0.110279	-0.518306	5.08711e-28	0.304051	1.25536e-10	0.258534	4.55741e-07	0.0362663	0.628365	-0.60009	1.22455e-35
MSC	0.228285	0.117494	-1.73278	8.12316e-33	0.22845	0.132705	0.7455	4.55741e-07	0.745336	3.89403e-07	-1.96106	3.08526e-40
ZFX	0.267618	0.0135038	0.391255	0.000189724	0.00142478	0.998907	-0.553806	4.55741e-07	-0.287612	0.0181952	0.123636	0.360298
CDCA7L	-0.592576	1.78343e-14	-0.614228	2.24292e-15	-0.462898	4.38922e-09	0.419953	4.59711e-07	0.290276	0.00140668	-0.021653	0.86658
MRNIP	-0.893537	2.3098e-17	-1.49445	2.40372e-42	-0.582096	8.85987e-08	0.564968	4.71215e-07	0.253527	0.0667701	-0.600918	6.77886e-07
LOC111095766	0.656299	1.80996e-19	0.849551	5.58989e-32	0.338302	2.81424e-06	-0.39855	5.08699e-07	-0.0805538	0.444421	0.193252	0.0184094
TNFAIP3	0.827999	8.34986e-23	0.796768	4.62659e-21	0.988253	9.52197e-31	0.480377	5.08856e-07	0.320122	0.00077462	-0.0312312	0.809565
HJURP	-0.83355	1.84517e-26	-0.668722	1.79677e-17	-0.854494	3.84728e-26	0.413564	5.08856e-07	0.434509	2.48733e-06	0.164828	0.0992391
ZBTB7C	-1.43483	2.22195e-11	-2.74743	9.99796e-25	-0.97592	1.0075e-07	-0.982197	5.60963e-07	-1.44111	2.31498e-10	-1.31259	2.03812e-05
EDEM2	0.310093	0.00152658	0.215617	0.0314364	0.413132	4.34449e-06	-0.500496	5.82947e-07	-0.603536	4.01826e-10	-0.0944758	0.46801
KCNN4	1.20457	5.58966e-38	1.09917	3.59846e-31	0.946143	9.58414e-27	-0.520014	6.35206e-07	-0.261583	0.0125721	-0.105405	0.378781
CENPN	0.0640827	0.496226	0.608896	7.17381e-15	0.193424	0.0284946	0.438318	6.35206e-07	0.308976	0.00103797	0.544813	3.68331e-11
CKS2	0.250519	0.00149607	1.23697	1.07717e-63	0.425386	4.76964e-08	0.41743	6.54776e-07	0.242564	0.00698815	0.986448	1.52864e-39
LOC100683543	0.36658	0.00094513	0.957851	1.60805e-19	0.387093	0.000543067	0.586457	6.80749e-07	0.565944	1.28268e-06	0.59127	1.22445e-07
TOX2	1.27737	0.0481617	3.49554	5.3919e-10	0.83561	0.0878504	-3.05398	6.82094e-07	-2.61223	2.81119e-06	2.21817	6.69055e-05
RBKS	-0.392209	2.46326e-05	-0.275785	0.00343592	-0.393792	5.10803e-05	0.48374	6.89591e-07	0.485322	4.47012e-06	0.116424	0.347724
PHTF1	0.365223	5.0994e-08	0.819745	9.42766e-37	0.351616	4.11676e-08	-0.353305	7.1111e-07	-0.339698	1.3894e-06	0.454523	1.48164e-11
LARGE2	-0.852964	0.000680344	-0.926225	0.000317854	-0.785963	0.000144952	-1.10566	7.1111e-07	-1.17266	9.39912e-06	-0.0732607	0.869503
LOC100682844	0.25173	0.0103819	-0.401901	5.60625e-05	0.564002	4.36324e-09	0.514393	7.19947e-07	0.202122	0.0898403	-0.653631	1.35721e-10
EPHB3	0.484746	0.225108	2.01489	1.03946e-09	-0.425126	0.192765	-1.76394	7.20057e-07	-0.854067	0.0331852	1.53014	8.11463e-06
SLC35C1	-0.720389	8.42565e-22	-0.974713	1.04953e-35	-0.614424	2.36292e-18	-0.373437	7.22444e-07	-0.479401	5.33518e-09	-0.254324	0.00656086
TET3	0.557263	2.4277e-06	1.37883	6.59527e-34	-0.16827	0.188942	-0.625021	7.71958e-07	0.100512	0.575724	0.821568	2.80851e-12
CDCA5	-0.683258	4.32629e-18	-0.818345	5.82127e-24	-0.64536	2.8788e-15	0.404709	7.80718e-07	0.36681	0.000130912	-0.135087	0.213037
STAT4	1.94006	3.00432e-09	2.15756	2.8249e-11	0.730302	0.00688153	-1.7373	7.80718e-07	-0.527537	0.118865	0.217499	0.571001
2021-09-07	-0.926524	1.55877e-30	-0.931926	5.43685e-31	-0.670837	1.92419e-16	0.438563	7.8556e-07	0.182876	0.0768461	-0.00540146	0.967506
MON1B	0.433802	2.26833e-08	0.0367909	0.681683	0.16947	0.0296056	-0.405139	8.04688e-07	-0.140807	0.150967	-0.397011	2.61724e-06
NOP58	-0.522996	8.6473e-20	-0.507798	1.10051e-18	-0.358546	8.03564e-10	0.308218	8.05369e-07	0.143769	0.0472105	0.0151982	0.874295
DUSP8	-0.764087	0.000140724	0.255897	0.198578	0.132425	0.589102	1.04443	8.08453e-07	0.147919	0.655296	1.01998	8.95867e-07
BMP2	-0.509199	0.000786067	-0.826612	7.95748e-08	-0.285013	0.0492728	-0.735199	8.08453e-07	-0.959386	4.36536e-10	-0.317413	0.0969484
SP1	-1.09609	3.46898e-24	-1.57668	3.94268e-46	-1.11438	3.132e-26	-0.563333	8.63502e-07	-0.545043	6.28776e-06	-0.480586	0.000109903
TGFB1I1	0.755932	6.23869e-08	0.0803533	0.619166	0.785121	9.90019e-10	-0.732646	8.66256e-07	-0.761836	4.94758e-08	-0.675578	8.03442e-06
SLC36A4	-0.312202	0.0485515	-1.21063	1.52334e-13	-0.307549	0.0341935	-0.740425	8.66256e-07	-0.745078	2.86354e-06	-0.898425	4.31135e-07
MTURN	-1.01598	7.75411e-39	-1.43279	6.90935e-69	-0.643493	3.03714e-16	0.401442	8.8147e-07	0.0289577	0.846092	-0.416814	6.96157e-06
PYGL	-1.47841	4.72833e-38	-2.12503	6.6592e-62	-1.08565	4.5537e-26	-0.535816	9.02575e-07	-0.928576	7.98659e-14	-0.646622	1.69815e-05
HELLS	-1.02501	4.63852e-44	-0.380047	2.2736e-07	-0.909452	5.05964e-34	0.385213	9.11867e-07	0.269657	0.00296202	0.64496	1.17238e-16
SQOR	-0.865531	6.34049e-15	-1.65823	2.85075e-43	-0.680312	7.2551e-11	-0.552527	9.14929e-07	-0.737746	5.50777e-10	-0.792699	2.0932e-09
DSTN	0.288598	0.000888175	0.446874	1.30662e-07	0.476535	1.57342e-09	-0.438195	9.23102e-07	-0.626132	1.19606e-13	0.158275	0.121704
ZBED1	0.883948	7.06989e-26	1.72435	3.49397e-102	1.03693	2.32071e-42	-0.454067	9.23102e-07	-0.607047	4.16392e-14	0.840402	7.18792e-27
ELMO1	-0.163218	0.387849	-0.25723	0.151015	-0.296659	0.0579291	-0.798336	9.59614e-07	-0.664895	0.000223832	-0.0940122	0.719176
GTPBP4	0.00586609	0.921489	0.0152205	0.752317	0.109644	0.0153419	0.226201	9.66313e-07	0.122423	0.0179397	0.00935437	0.898132
LOC102156409	-0.302877	0.000552774	-0.277246	0.00155041	0.00166785	0.995878	0.452708	9.80032e-07	0.148163	0.199517	0.0256308	0.853547
AHR	-0.702908	3.16774e-12	-2.17945	4.15055e-103	-0.687917	7.99128e-12	-0.53727	9.88795e-07	-0.552261	4.0422e-07	-1.47654	3.78756e-46
EGFL7	-0.192379	0.016854	-0.412372	1.36953e-07	0.0026083	0.986461	0.404495	9.94295e-07	0.209508	0.0265312	-0.219993	0.0142794
SAT1	0.827587	7.25635e-07	1.41274	8.2042e-19	1.06159	3.24183e-14	-0.855251	1.02884e-06	-1.08926	9.3973e-13	0.585157	0.000404397
ADAM28	1.17162	0.0465927	1.20449	0.03731	-0.448958	0.392607	-2.77581	1.04243e-06	-1.15524	0.0602813	0.0328682	0.968859
ETS2	-0.881032	1.64585e-22	-0.670138	1.23807e-13	-0.54258	9.76737e-10	-0.470065	1.04243e-06	-0.808517	7.45938e-18	0.210894	0.0540191
USP9X	-0.467956	0.000173635	0.120922	0.352223	-0.841664	3.02098e-12	-0.6418	1.04667e-06	-0.268091	0.0817697	0.588877	4.95329e-06
STEAP1	-0.598088	3.84428e-05	-1.60112	7.53146e-28	-0.180803	0.269465	0.756634	1.08931e-06	0.33935	0.0605997	-1.00303	9.80247e-11
FKBP4	-0.980024	2.07472e-103	-1.22473	1.54605e-153	-1.01629	5.50486e-109	0.237031	1.09409e-06	0.273299	1.5013e-07	-0.244702	2.36403e-06
PRRX1	1.88722	7.63167e-10	1.97164	1.18807e-10	2.81382	3.2343e-11	2.29166	1.10398e-06	1.36506	2.84466e-05	0.0844267	0.846201
ECHDC1	-0.0531609	0.49896	0.208811	0.00232572	0.175812	0.0140146	0.354986	1.13245e-06	0.126013	0.159272	0.261972	0.000371989
C7H1orf116	0.353035	0.000760334	0.95586	4.62164e-22	0.529945	6.03617e-07	0.55372	1.14603e-06	0.37681	0.0013241	0.602825	5.85555e-09
MPDU1	0.0728511	0.354839	-0.296668	3.52044e-05	0.271774	0.000140154	0.366486	1.15426e-06	0.167563	0.0515209	-0.36952	8.58887e-07
RPL12	0.602922	8.36637e-31	1.27272	2.57832e-134	0.614311	1.02484e-31	0.282364	1.16264e-06	0.270975	2.35444e-06	0.669793	6.15681e-37
CTNNAL1	-0.564282	2.30019e-18	-0.85195	1.05785e-38	-0.527374	5.5585e-17	-0.33317	1.17756e-06	-0.370079	1.50114e-07	-0.287667	8.17307e-05
PTPRZ1	-0.660673	3.05391e-07	-0.170363	0.201365	-0.424016	0.000603216	-0.637734	1.18886e-06	-0.874391	7.32184e-11	0.49031	0.000566942
HNRNPL	-0.956921	8.26821e-101	-1.13704	1.15393e-138	-0.796026	5.89192e-70	0.237498	1.18935e-06	0.076603	0.225257	-0.18012	0.000464423
ABAT	1.722	1.01024e-13	1.57571	2.26029e-11	0.503545	0.0181093	-1.23343	1.23596e-06	-0.0149822	0.969899	-0.146289	0.622681
IREB2	-0.40064	3.1359e-10	0.0476666	0.48471	-0.283098	5.27669e-06	-0.323208	1.24008e-06	-0.44075	4.95575e-11	0.448307	1.44917e-11
SCP2	-0.00614684	0.954174	0.0275979	0.720828	0.0713671	0.372788	0.367739	1.24533e-06	0.290225	0.000196495	0.0337447	0.748686
ANGPTL4	-0.452512	0.000166028	-0.0427423	0.741966	-0.322021	0.0118969	0.6145	1.25575e-06	0.484009	0.000488651	0.40977	0.00176713
PCSK1	-2.85795	9.58992e-53	-4.55109	7.84997e-126	-2.16029	5.91871e-31	-0.999607	1.27537e-06	-1.69727	3.62998e-18	-1.69313	2.33699e-17
NPM1	-0.635823	2.02207e-33	-0.81015	1.2919e-53	-0.470865	9.19032e-19	0.282854	1.28557e-06	0.117896	0.0812717	-0.174327	0.00330378
CLDN6	-0.772787	7.97548e-24	-1.0352	8.54095e-40	-0.562247	6.59278e-13	0.396967	1.33796e-06	0.186426	0.0637786	-0.26241	0.00409494
LOC610012	1.64884	1.27524e-18	1.88764	3.10167e-24	2.41901	1.31504e-35	1.06722	1.35316e-06	0.297046	0.229622	0.238798	0.309695
CCDC85C	-0.294098	0.485987	0.466911	0.200696	-0.0506307	0.893389	-1.65943	1.36414e-06	-1.9029	1.49609e-07	0.761008	0.0763347
TK1	-0.402759	2.99728e-09	-0.663941	1.08639e-22	-0.519812	3.10373e-14	0.354125	1.36414e-06	0.471178	1.01233e-10	-0.261182	0.000530552
RBM48	-0.0360238	0.756837	0.0568381	0.585504	-0.0416967	0.731185	0.495184	1.51267e-06	0.500857	2.79704e-06	0.0928619	0.478377
FHDC1	0.944536	1.07741e-18	2.70708	1.06839e-166	0.982924	7.26667e-25	-0.563664	1.57215e-06	-0.602052	5.53185e-09	1.76255	8.64976e-80
CDK17	-0.0807022	0.410274	-0.203517	0.0242238	-0.0642137	0.49315	-0.423624	1.59184e-06	-0.440112	1.32298e-06	-0.122814	0.279116
NF2	-0.103314	0.136184	-0.273436	2.38634e-05	-0.110694	0.103641	-0.327594	1.59497e-06	-0.320215	3.34337e-06	-0.170122	0.0209896
SLC25A33	0.911372	7.86266e-21	0.767125	1.40428e-14	0.511931	3.2472e-07	0.0575338	0.792086	0.456975	1.37351e-05	-0.144247	0.231065
ASF1B	-0.538556	1.72997e-14	-0.105467	0.151706	-0.445425	5.34108e-10	0.360399	1.64643e-06	0.267267	0.00142649	0.433089	6.56214e-09
C7H1orf21	-0.835597	3.10103e-06	-1.39521	6.89564e-14	-0.271272	0.185678	0.908165	1.6982e-06	0.34384	0.162926	-0.559616	0.0108405
ATP2C2	-1.02025	4.31944e-20	-1.96872	6.0953e-58	-1.22033	5.51681e-25	0.559262	1.73608e-06	0.759339	8.88898e-09	-0.948473	1.52143e-12
GNGT1	0.101811	0.683339	-0.690365	0.00229752	0.822029	0.000310051	1.13183	1.74139e-06	0.411608	0.129645	-0.792176	0.0011526
LOC100685900	0.212043	0.0819517	-0.642559	8.6621e-08	0.432536	0.000298791	0.601358	1.74139e-06	0.380865	0.00424723	-0.854602	4.16615e-12
CAMKK2	-0.44842	9.04892e-08	-1.06004	6.27185e-34	-0.433848	6.3054e-08	-0.413335	1.77429e-06	-0.427906	2.69969e-06	-0.611625	7.96865e-11
DOCK4	-0.584009	8.92579e-07	-0.550058	4.06568e-06	-0.232223	0.0740549	0.603817	1.87185e-06	0.252031	0.105469	0.0339508	0.863117
PHF14	-1.56712	1.21033e-87	-1.71422	1.07912e-97	-1.25993	6.62592e-57	0.379988	1.9669e-06	0.0727967	0.595406	-0.147098	0.19088
SRM	-0.0267059	0.779889	-0.346622	1.15274e-05	-0.0120678	0.908973	0.395637	2.05629e-06	0.380999	8.22498e-06	-0.319916	0.000175992
PNP	0.226483	0.00215426	0.116998	0.119783	0.367598	3.7394e-07	0.372062	2.14391e-06	0.230947	0.00558627	-0.109485	0.219957
ARAP2	-0.62392	2.25931e-06	-0.9742	3.47539e-13	-0.889248	1.24873e-12	-0.642977	2.17072e-06	-0.377649	0.0165739	-0.35028	0.0282304
DPEP1	2.71289	4.9073e-47	2.85853	3.41202e-52	1.45603	2.9365e-19	-1.04952	2.21629e-06	0.207346	0.323211	0.14564	0.473151
PRPS1	-0.732862	4.68649e-28	-0.748692	2.14716e-28	-0.468265	4.42954e-12	0.333523	2.21629e-06	0.0689268	0.521566	-0.0158297	0.895698
DSP	-2.07234	1.37963e-72	-2.95988	1.07912e-144	-1.76733	1.79528e-53	-0.604027	2.29317e-06	-0.909034	8.86879e-14	-0.887544	3.16591e-13
KCP	0.715278	3.70052e-08	-0.381776	0.00952292	-0.162335	0.244607	-0.65739	2.3463e-06	0.220223	0.189305	-1.09705	1.52187e-14
ATF4	0.429589	1.60711e-09	0.881236	1.26811e-36	0.466634	6.10997e-11	0.369048	2.41139e-06	0.332003	2.12507e-05	0.451647	6.75584e-10
WDTC1	-0.189489	0.0112222	-0.289509	8.97471e-05	-0.190918	0.00690279	-0.349195	2.42623e-06	-0.347766	8.03586e-06	-0.10002	0.29903
CITED2	-0.167586	0.0182523	0.555888	2.65038e-17	-0.318328	4.92966e-06	0.345336	2.62963e-06	0.496078	6.75337e-12	0.723474	1.07993e-26
LOC102151385	0.183477	0.0504501	0.784115	2.23068e-20	0.169082	0.0896272	0.458434	2.62963e-06	0.472829	1.44361e-06	0.600638	1.28418e-11
TTC9	0.495073	8.44675e-07	0.370591	0.000339986	0.152691	0.139058	-0.50037	2.66095e-06	-0.157988	0.223602	-0.124482	0.339615
KLHL29	-0.136562	0.510394	-0.559275	0.00364368	0.0356812	0.891396	0.937813	2.71793e-06	0.76557	0.000415429	-0.422713	0.0617577
CDK18	-1.28514	1.37707e-36	-1.83037	5.4894e-60	-0.802757	1.17206e-18	-0.458504	2.73635e-06	-0.940884	3.57795e-18	-0.545233	3.60581e-05
PHB2	-0.259919	3.2979e-09	-0.122097	0.00675211	-0.169582	0.000165539	0.223559	2.73692e-06	0.133221	0.0110335	0.137823	0.00511959
RASAL2	-0.699899	4.77324e-15	-1.12329	5.49852e-36	-0.774065	1.53021e-18	-0.454125	2.79559e-06	-0.379959	0.000166407	-0.423386	1.58205e-05
AKAP2	-0.547282	2.77231e-10	-1.3246	2.12856e-52	-0.366489	3.82426e-05	0.443023	2.86117e-06	0.26223	0.0116073	-0.777321	1.21108e-17
MBOAT1	-0.568097	2.07707e-15	-0.633649	9.07517e-19	-0.506886	2.78332e-12	0.365337	3.02906e-06	0.304126	0.000215855	-0.0655521	0.516669
B4GALNT4	-0.145158	0.244595	-0.515521	7.66963e-06	-0.327302	0.00718952	0.572566	3.03117e-06	0.75471	7.82692e-10	-0.370363	0.0038362
LAMB1	-1.61241	4.28706e-106	-2.40779	4.26041e-219	-0.98665	2.95538e-42	-0.374316	3.10575e-06	-1.00008	1.18788e-39	-0.795384	7.3857e-23
ME2	-1.19557	5.15136e-80	-1.24216	3.06732e-85	-1.10909	4.22051e-68	0.321034	3.16707e-06	0.234562	0.00211381	-0.0465926	0.624922
MKLN1	-1.62548	1.0498e-108	-2.00019	4.41826e-155	-1.35884	7.00568e-76	0.36741	3.23105e-06	0.100766	0.364433	-0.374709	1.05991e-05
PPP1R13B	-0.897428	4.17181e-23	-1.02494	2.66134e-28	-0.697764	2.55545e-16	-0.429638	3.27759e-06	-0.629303	1.35518e-10	-0.127513	0.322474
ANXA10	-0.327329	0.000147351	-1.01516	3.30082e-31	-0.0356668	0.720977	-0.416725	3.32923e-06	-0.708388	2.35668e-16	-0.687828	1.00082e-13
GPR68	0.437328	1.07316e-05	0.0720425	0.506407	0.539569	1.59321e-08	-0.4957	3.33568e-06	-0.597941	4.33616e-09	-0.365285	0.000703414
RP9	0.259459	0.0329006	0.103865	0.403951	0.146067	0.271863	0.592055	3.39142e-06	0.705447	1.23122e-08	-0.155594	0.29322
KLHL7	-0.181221	0.0194541	0.480798	2.32907e-11	-0.183104	0.0211326	0.37214	3.47525e-06	0.374024	5.62716e-06	0.66202	6.58765e-19
RAB3IL1	-0.118507	0.189254	0.0136092	0.8847	-0.292978	0.000797428	0.414094	3.48195e-06	0.588565	4.70256e-11	0.132116	0.202673
TEAD3	0.23553	0.0174765	0.285191	0.00342842	0.307776	0.00064057	-0.462321	3.59331e-06	-0.534568	3.87188e-08	0.0496619	0.727494
IL17RD	-1.15512	1.29594e-09	-0.718064	0.000151008	-1.28071	4.2564e-13	-0.884663	3.61037e-06	-0.75907	0.000503872	0.437057	0.0619404
LOC111091360	0.910692	0.000904108	1.42834	5.38829e-08	0.485221	0.0559817	-1.31402	3.66699e-06	-0.888551	0.00154838	0.517646	0.0838923
SIDT2	-0.220617	0.0352422	-0.173873	0.0965105	-0.226327	0.0227157	-0.478628	3.75077e-06	-0.472919	1.09598e-05	0.0467444	0.764006
GPR161	0.0231971	0.955741	0.605074	0.0249796	-0.205398	0.431347	-1.22762	3.8776e-06	-0.999025	0.00050151	0.581877	0.0640824
BMP1	-0.591361	9.46934e-14	-1.71329	3.89907e-89	-0.40942	1.24182e-07	-0.387986	4.03169e-06	-0.569927	1.06738e-11	-1.12193	7.16888e-36
TEP1	-0.619318	5.45647e-13	-1.0664	3.26811e-32	-0.550631	9.51289e-12	-0.403296	4.15962e-06	-0.471983	5.4382e-07	-0.447083	1.08233e-05
DOC2B	5.1078	1.84626e-27	7.44234	5.96915e-59	3.13566	3.42915e-29	-2.54526	4.2512e-06	-0.573118	0.0355551	2.33454	2.87359e-27
GPX7	-0.09562	0.885835	0.518189	0.310394	-0.829905	0.0474055	-2.17553	4.32121e-06	-1.44125	0.00797106	0.613809	0.336836
ANP32B	-0.0941443	0.22197	0.3864	2.05541e-08	-0.00805643	0.933446	0.350458	4.36009e-06	0.26437	0.000856546	0.480544	1.49092e-11
MED12L	-0.0299678	0.928019	-0.672158	0.0103804	-0.899733	4.91591e-05	-1.10272	4.36009e-06	-0.232957	0.511544	-0.64219	0.0310873
CIRBP	1.1817	2.44202e-52	0.774641	5.80435e-23	1.2331	7.73904e-56	0.408151	4.36899e-06	0.356747	3.38775e-05	-0.407057	7.38336e-07
GSR	-0.610022	9.51642e-15	-0.649509	2.49838e-16	-0.545147	1.17331e-11	0.391492	4.42488e-06	0.326618	0.000416374	-0.0394869	0.75142
GPR153	-0.92874	9.94836e-22	-1.25195	1.25346e-34	-0.561828	1.61163e-08	0.46215	4.51292e-06	0.0952382	0.554688	-0.323205	0.00901036
CRIP1	0.537963	1.76708e-06	0.145922	0.23464	0.707881	6.40558e-12	-0.550877	4.51292e-06	-0.720795	8.63115e-11	-0.392041	0.00170985
LOC111098751	-0.31083	0.00297195	-0.742772	1.38372e-12	-0.0731029	0.551509	0.502983	4.51292e-06	0.265255	0.0376479	-0.431941	0.000206388
ZDHHC3	0.544011	9.39684e-24	0.401161	2.66754e-13	0.565602	3.65174e-25	0.280038	4.51513e-06	0.258448	1.53279e-05	-0.142851	0.0224452
LOC111098835	0.528006	7.93734e-11	0.561033	3.93224e-12	0.557261	1.05132e-11	0.414404	4.54649e-06	0.385149	1.53413e-05	0.0330274	0.791347
TAF15	-1.05093	6.66773e-53	-1.9082	4.19539e-156	-0.793843	1.61539e-30	0.343172	4.83809e-06	0.0860889	0.405336	-0.857272	8.16756e-30
NDST1	-0.612741	3.14306e-08	-1.05933	3.59603e-21	-0.574736	8.95626e-08	-0.53522	4.84265e-06	-0.573225	1.75114e-06	-0.446592	0.000379973
CAPN5	-0.688324	1.87622e-14	-1.43838	7.31445e-54	-0.641296	2.39211e-13	-0.438649	4.9148e-06	-0.485678	7.76953e-07	-0.750056	4.10095e-14
DNAJB9	0.415456	6.95311e-07	0.96717	4.58711e-33	0.381197	9.5125e-06	0.423711	4.9296e-06	0.45797	3.57554e-07	0.551714	5.24512e-11
NCEH1	-0.157337	0.219133	-0.451774	0.00020572	-0.57733	1.82462e-07	-0.546055	4.9296e-06	-0.126062	0.463839	-0.294437	0.0387086
EIF4EBP3	0.064531	0.620523	-0.28665	0.0136187	0.268474	0.0239511	0.549675	4.9305e-06	0.345733	0.00797653	-0.351181	0.00547649
BCL7A	0.0720219	0.567404	0.108377	0.348378	-0.439234	1.97815e-05	-0.505464	4.96574e-06	0.0057922	0.978549	0.0363554	0.831303
STK38L	-0.500923	5.38538e-05	-0.530693	1.86417e-05	-0.428522	0.000380317	-0.590259	5.0245e-06	-0.662659	4.39118e-07	-0.0297703	0.885867
ICK	-0.247414	0.0170564	-1.0037	7.78266e-22	-0.0520729	0.64591	-0.473279	5.0254e-06	-0.668619	6.90068e-11	-0.756283	9.66358e-12
SLC29A1	-1.49854	8.05305e-40	-2.32627	3.05053e-69	-0.456171	4.1968e-06	-0.488148	5.1416e-06	-1.53052	8.38386e-40	-0.827727	6.05357e-08
ABCC2	-0.492597	0.0193446	-0.134353	0.533214	-0.193538	0.4459	1.00628	5.29564e-06	0.707224	0.00522846	0.358245	0.155842
OAS3	-0.403162	0.000608897	-1.31554	4.84913e-30	-0.190925	0.122822	-0.567853	5.29972e-06	-0.78009	7.92451e-11	-0.912375	4.21131e-14
L3HYPDH	0.587362	1.0852e-06	0.85622	3.97693e-13	0.433699	0.000972743	0.62596	5.30625e-06	0.779624	1.56444e-09	0.268858	0.0486447
PRKAG1	-0.452199	1.12393e-05	-0.927895	2.97203e-18	-0.381959	8.61748e-05	-0.475663	5.4811e-06	-0.545904	6.62198e-07	-0.475697	6.56028e-05
TBL1X	-0.896612	2.1854e-30	-0.704387	2.59988e-19	-0.84474	4.44337e-29	-0.37497	5.5226e-06	-0.426841	1.04429e-06	0.192224	0.0462311
CEND1	-0.164205	0.463746	-1.16877	2.91259e-08	0.388894	0.0782543	0.985445	5.62127e-06	0.432345	0.0864754	-1.00456	9.33661e-06
MRPS31	-0.0823118	0.268573	-0.0857002	0.225305	0.0346795	0.671057	0.330725	5.65372e-06	0.213734	0.00642528	-0.00338843	0.975279
JADE3	-1.07624	2.92443e-19	-0.733572	6.7532e-10	-1.36794	2.10222e-34	-0.523955	5.70426e-06	-0.232255	0.170287	0.342669	0.0218049
ZNF853	0.526372	0.00306082	1.36089	8.52286e-17	0.299183	0.071962	-0.822047	5.84939e-06	-0.594858	0.00121467	0.834522	9.04007e-07
LAP3	-0.568501	2.9226e-12	-0.992484	9.93943e-34	-0.418939	4.78317e-07	0.402936	5.92517e-06	0.253373	0.00996751	-0.423983	1.96456e-06
PCLAF	-0.204376	0.013969	-0.0565013	0.511936	-0.137046	0.117299	0.394012	6.11087e-06	0.326682	0.000280931	0.147875	0.126186
SLC1A4	-1.23842	2.00157e-61	-1.74508	1.86183e-107	-0.686659	3.04239e-20	0.357108	6.11958e-06	-0.194656	0.0469942	-0.506654	1.1425e-08
NFKB2	-1.0326	3.28174e-32	-2.17848	2.16816e-102	-0.35858	5.30392e-05	0.413963	6.13343e-06	-0.260056	0.0185619	-1.14588	1.35909e-25
WNT9A	-1.83667	2.09808e-33	-2.35979	8.32538e-45	-0.945761	4.84225e-10	0.676597	6.17025e-06	-0.214315	0.372578	-0.523117	0.0139154
TXNRD1	-0.881285	5.49785e-58	-1.52079	6.68543e-152	-0.69876	8.70898e-37	0.267422	6.18453e-06	0.084898	0.289615	-0.639501	5.93587e-25
FUT4	1.06331	5.84331e-26	0.97664	1.6916e-21	0.676028	1.15789e-12	-0.511958	6.18749e-06	-0.124674	0.35231	-0.086672	0.520635
LMTK2	-0.077802	0.583499	0.807001	4.93602e-12	-0.432911	0.00032836	-0.584761	6.31521e-06	-0.229652	0.136812	0.884803	2.69982e-13
SPTBN2	-1.45971	5.96907e-38	-2.46065	4.34787e-82	-0.87633	8.23635e-17	-0.518694	6.3608e-06	-1.10208	2.2562e-20	-1.00094	1.84923e-12
PSME2	0.0101225	0.925391	-0.216172	0.00678246	0.191334	0.0198512	0.384097	6.48076e-06	0.202885	0.0310325	-0.226294	0.00964896
LAMA3	-1.30222	2.28438e-28	-2.56863	9.30294e-104	-0.854319	5.63428e-13	-0.590994	6.55053e-06	-1.03889	2.63452e-17	-1.26642	7.92833e-25
VDAC1	-0.41328	1.42375e-11	-0.324899	1.17392e-07	-0.328471	1.16562e-07	0.304032	6.73064e-06	0.219224	0.00193457	0.0883812	0.256611
ATRN	-0.291381	0.0233331	0.518886	1.21056e-05	-0.495034	2.51853e-05	-0.571362	6.74781e-06	-0.36771	0.0107791	0.810267	8.92831e-11
LPGAT1	-0.257179	0.0261086	-0.34477	0.00234244	-0.371492	0.000617605	-0.522907	6.92666e-06	-0.408594	0.00101493	-0.0875908	0.581658
ADGRF1	-1.16479	1.07098e-48	-2.53808	2.61633e-160	-1.00383	1.54954e-35	0.376032	6.94874e-06	0.215065	0.042507	-1.37329	1.87028e-42
GNG11	1.49869	1.17083e-11	1.64615	6.59076e-14	1.3667	4.72434e-08	1.23313	6.94874e-06	1.36512	6.63979e-09	0.147463	0.62461
CLN3	0.266901	0.0218435	0.563441	2.92208e-07	0.065227	0.602262	-0.526932	7.47579e-06	-0.325258	0.0105681	0.29654	0.0171186
PKD1	0.897769	1.19142e-18	0.138834	0.216863	0.194031	0.0757524	-0.50841	7.50072e-06	0.195328	0.134775	-0.758935	1.1319e-12
CERS5	0.0424351	0.691029	0.244588	0.00647016	0.0667879	0.484866	-0.411852	7.55723e-06	-0.436205	2.87846e-06	0.202153	0.0515405
GTF3A	0.618095	3.25774e-19	1.15531	3.07842e-65	0.513384	2.75709e-13	0.348806	7.66322e-06	0.453516	6.51671e-10	0.537218	1.64712e-14
CNTN2	3.93762	5.19474e-27	3.71969	4.69416e-24	1.73223	2.20661e-09	-1.91181	7.67262e-06	0.29359	0.453011	-0.217937	0.560509
NFKBIA	0.0322055	0.799492	-0.247585	0.0184544	0.432187	2.66321e-05	0.49662	7.90658e-06	0.0966381	0.527868	-0.279791	0.0154176
AGPAT2	0.177941	0.015955	-0.52303	4.69549e-13	0.149582	0.0506952	0.347894	7.97068e-06	0.376252	9.49039e-07	-0.700971	2.16915e-21
SIGLEC15	2.06153	0.000108562	2.0905	8.23753e-05	1.3897	0.00113373	-2.51389	8.03666e-06	-1.84207	0.000126525	0.0289753	0.968766
EEA1	-0.740559	3.59444e-10	-0.81174	5.93272e-12	-0.712218	9.20336e-10	-0.569264	8.64114e-06	-0.597605	3.46281e-06	-0.0711805	0.685948
ERN1	-0.0455356	0.762269	0.0470952	0.727974	-0.402328	0.00118354	-0.590659	8.86046e-06	-0.233867	0.137388	0.0926308	0.591894
INSIG1	0.180819	0.00165669	-0.604579	1.316e-26	0.288556	3.1784e-07	0.27394	9.03835e-06	0.166202	0.0119569	-0.785398	1.88629e-42
PIK3IP1	1.151	2.74482e-05	1.40253	1.96061e-07	-0.165974	0.562297	-1.28779	9.06217e-06	0.0291795	0.952315	0.251531	0.453641
SHMT2	-0.679063	1.99986e-22	-0.917549	1.52489e-39	-0.409578	7.78426e-09	0.343189	9.1889e-06	0.0737045	0.4877	-0.238486	0.00251519
CISH	-0.39653	0.0459092	-0.448984	0.0237599	-0.313823	0.0742316	-0.817698	9.2382e-06	-0.900404	6.19489e-06	-0.0524538	0.872766
REPIN1	0.901521	8.34951e-29	2.00768	6.10041e-144	0.729621	2.13657e-19	0.0165578	0.945518	0.188458	0.0589836	1.10616	4.32699e-45
HLA-DRB1	-0.53593	1.11825e-05	-1.41643	2.75746e-32	-0.517443	2.81852e-05	0.589422	9.55106e-06	0.570935	1.82935e-05	-0.880499	2.10901e-12
SMARCA2	-0.954425	1.05725e-16	-1.21899	2.10069e-24	-1.05612	1.24856e-22	-0.513799	9.67886e-06	-0.412109	0.00281456	-0.264561	0.0843482
RASSF1	0.516182	3.60016e-09	0.939956	2.24663e-28	0.626414	2.07172e-12	0.438005	9.81825e-06	0.327772	0.00092541	0.423775	2.41772e-06
PSMD5	0.166348	0.0162121	0.420126	1.29584e-10	0.289369	1.75056e-05	0.32287	9.86599e-06	0.199848	0.0104335	0.253778	0.000356761
MTMR2	-0.296205	2.18814e-06	-0.299766	1.86034e-06	-0.168056	0.0102872	0.296662	9.90054e-06	0.168513	0.0285187	-0.00356129	0.972467
HMGB2	-1.11028	4.64651e-42	-0.8486	2.35593e-25	-1.03925	6.25128e-36	0.391719	9.92593e-06	0.320686	0.00123462	0.261681	0.00628715
NEO1	-1.45705	0.000186108	-1.35837	0.000557688	-2.10281	6.90632e-11	-1.46198	1.02711e-05	-0.816221	0.109122	0.0986786	0.891455
LOC111093870	1.0848	0.0695706	1.67518	0.00265574	0.332288	0.508254	-2.52831	1.04667e-05	-1.7758	0.00115295	0.590389	0.379917
C1GALT1	-0.966771	2.7599e-26	-1.96953	1.45428e-101	-0.710728	1.29513e-14	0.447452	1.08186e-05	0.191409	0.107583	-1.00276	9.20586e-26
RALGAPA2	-1.38844	2.36186e-13	-2.07871	6.6358e-22	-0.948635	3.75685e-09	-0.763433	1.08779e-05	-1.20324	4.45821e-09	-0.690273	0.0101421
CAMK2A	0.854529	0.0288304	1.90514	6.758e-08	-0.650442	0.0602075	-1.69409	1.10445e-05	-0.189116	0.744023	1.05061	0.00465612
CCNT1	0.708301	0.000151632	1.38592	6.704e-15	0.33168	0.0721815	-0.871856	1.12337e-05	-0.495235	0.0177126	0.677619	0.000346409
B4GALT4	-0.385299	1.53457e-07	-0.748303	3.11957e-24	-0.0489465	0.57574	0.350091	1.12408e-05	0.0137387	0.923002	-0.363004	6.30966e-06
GTDC1	-0.75527	4.87444e-09	-0.864178	6.39793e-11	-0.554177	5.66506e-05	0.596196	1.12414e-05	0.395103	0.0187579	-0.108909	0.583808
TANC2	-0.325252	0.0151488	-0.671747	1.96392e-07	-0.6261	8.43339e-07	-0.610537	1.1453e-05	-0.309688	0.048964	-0.346495	0.0190421
GNG10	0.38573	1.40818e-11	1.13641	1.47817e-93	0.60569	1.08915e-26	0.279861	1.1453e-05	0.0599007	0.479732	0.750678	2.36746e-40
PPIF	0.660402	1.95541e-14	2.17918	9.08225e-155	0.209994	0.0293402	0.432841	1.1466e-05	0.883249	8.26133e-23	1.51878	2.4301e-76
BCAR1	-1.1811	1.60745e-66	-1.6597	3.58147e-125	-0.762989	1.55793e-28	0.332694	1.15227e-05	-0.0854127	0.404912	-0.478601	1.91846e-10
PTP4A2	-0.596997	9.85514e-32	-0.743061	7.14183e-48	-0.358511	3.50622e-12	0.247721	1.15357e-05	0.009235	0.927684	-0.146064	0.0144953
MEST	0.985293	1.27625e-05	1.30215	3.60443e-09	0.944052	0.000615737	1.25698	1.19265e-05	1.29822	2.05812e-07	0.316858	0.228869
PM20D2	-0.429786	3.64605e-05	-1.45992	7.81669e-42	-0.231707	0.0370225	0.49069	1.20115e-05	0.29261	0.0202531	-1.03013	8.40562e-20
FAM83F	-0.838814	9.3612e-19	-1.43977	7.35211e-45	-0.655515	1.33036e-13	-0.422232	1.2059e-05	-0.605531	4.60006e-09	-0.600953	1.70851e-07
LOC100688660	-0.15963	0.5821	-0.0150365	0.95881	-0.605299	0.0071704	-1.06836	1.21156e-05	-0.622688	0.0319447	0.144594	0.69828
NAV2	-0.112516	0.336755	-0.174004	0.10944	-0.457458	1.09564e-05	-0.496098	1.2202e-05	-0.151155	0.287776	-0.0614885	0.684867
TNFSF13	-0.37423	0.266706	-0.497601	0.12394	0.253775	0.529615	1.53119	1.2245e-05	0.903184	0.0216195	-0.123372	0.800465
RAD23A	-0.231166	4.3805e-05	-0.108919	0.0612989	-0.0266965	0.695783	0.266019	1.27323e-05	0.0615494	0.45854	0.122247	0.0666226
PRKX	-0.579517	1.90549e-10	-0.946062	4.36293e-24	-0.364756	3.31987e-05	-0.415979	1.27323e-05	-0.630739	4.66752e-11	-0.366545	0.000568638
KIAA0513	-0.830322	2.7489e-09	-1.98922	2.42338e-41	-0.875372	9.46053e-11	-0.649178	1.27498e-05	-0.604129	0.000109484	-1.1589	1.78043e-13
SSFA2	-0.79846	1.90541e-24	-1.4151	3.96409e-72	-0.921373	1.51731e-32	-0.378154	1.27803e-05	-0.255242	0.00610032	-0.616644	1.18536e-13
FRRS1	-1.15849	2.47534e-29	-1.68862	1.38388e-55	-0.724033	2.41409e-13	-0.474292	1.34619e-05	-0.908751	4.76409e-17	-0.530125	1.20825e-05
NRXN2	1.98161	2.29553e-07	3.69836	4.52025e-25	0.124934	0.748745	-1.81547	1.35213e-05	0.0412116	0.946676	1.71674	4.27342e-08
LOC106558431	0.0174441	0.918873	-0.0262993	0.852808	-0.624768	2.61016e-07	-0.575348	1.37888e-05	0.0668633	0.748977	-0.0437434	0.822902
CHCHD4	0.878402	8.95219e-32	1.32217	6.0512e-72	0.746008	4.16715e-22	0.379716	1.39417e-05	0.51211	8.63115e-11	0.44377	4.87025e-09
CHL1	-1.92838	8.25153e-46	-2.88826	1.66812e-95	-1.90604	1.92099e-43	0.654156	1.42497e-05	0.631817	6.14447e-05	-0.959881	1.32496e-10
OSR1	-0.446136	0.00168423	-2.18699	2.70425e-37	-0.52199	0.00062644	0.650075	1.46493e-05	0.725929	1.01819e-05	-1.74086	5.74417e-22
RPL22L1	0.680794	2.54744e-10	1.21646	4.80376e-31	0.907401	7.85609e-17	0.530797	1.49662e-05	0.304189	0.0171077	0.535671	1.30012e-06
SMC4	-2.7145	1.42275e-244	-2.74115	1.34137e-245	-2.19919	1.05531e-162	0.382722	1.55635e-05	-0.132592	0.259152	-0.0266439	0.847985
B4GALNT2	-0.28138	0.587101	0.980087	0.0203372	-0.928502	0.0187493	-1.87535	1.5567e-05	-1.22823	0.0138453	1.26147	0.00779925
MVB12B	-0.536951	5.44462e-07	-1.2089	6.00423e-26	-0.326543	0.00126823	-0.469894	1.57861e-05	-0.680301	1.45851e-09	-0.671948	1.08443e-07
CNBP	0.0188782	0.783282	0.33687	5.73075e-10	-0.0562716	0.373206	0.262225	1.61281e-05	0.337375	8.22221e-09	0.317992	2.22676e-08
NIPAL3	-0.521665	3.04838e-05	-0.429895	0.000680032	-0.542638	2.33142e-06	-0.538336	1.61348e-05	-0.517363	0.000192628	0.0917696	0.623482
SYNE1	-1.19501	1.30582e-07	-0.0621691	0.794915	-1.80667	9.23244e-18	-0.965528	1.62779e-05	-0.353871	0.270519	1.13284	2.67194e-06
ZNF618	-0.281424	0.576707	-0.0880486	0.855352	-0.352761	0.394829	-1.83425	1.64067e-05	-1.76291	8.52577e-05	0.193376	0.773579
LOC476718	-0.866393	0.000801688	-2.08713	1.24791e-16	-1.03072	5.32416e-05	-1.19736	1.66013e-05	-1.03303	0.000241642	-1.22074	6.30334e-06
CAPS	0.581921	0.00146593	0.545053	0.00316062	0.0881842	0.653965	-0.816311	1.67103e-05	-0.322575	0.139964	-0.036868	0.90076
MRPL12	0.273628	8.11483e-06	0.221673	0.000357378	0.287179	3.70864e-06	0.291041	1.67838e-05	0.27749	3.6707e-05	-0.0519556	0.539322
TSHZ1	-0.823495	5.50863e-16	-1.29219	5.30646e-33	-0.752203	2.38003e-15	-0.445125	1.68943e-05	-0.516416	5.91736e-06	-0.468697	0.000168501
ETNK2	0.0147877	0.883604	0.021521	0.802226	0.0928428	0.282399	0.358099	1.6981e-05	0.280044	0.00137584	0.00673327	0.95855
ARHGEF37	-0.492563	5.06223e-05	-0.886804	1.14587e-12	-0.0948263	0.508329	0.555845	1.75261e-05	0.158109	0.372877	-0.394242	0.00659831
GTPBP6	0.0889425	0.663478	0.400472	0.0194098	-0.0310024	0.871495	-0.734578	1.77164e-05	-0.614633	0.00072313	0.311529	0.127586
BDH1	-0.424916	0.00130322	-0.886133	6.82172e-11	-0.248197	0.0890036	0.598552	1.78748e-05	0.421834	0.00872795	-0.461217	0.00315169
PLEKHG1	-1.99288	2.23461e-44	-2.86327	2.61539e-72	-1.78795	4.10475e-41	-0.617033	1.82937e-05	-0.821966	3.66464e-07	-0.870387	1.95863e-06
CDC25A	0.835217	3.40708e-20	0.828622	8.1345e-20	0.682116	1.90004e-13	0.310062	0.00569711	0.463162	2.69382e-06	-0.00659406	0.964147
DEK	-0.682491	1.07446e-24	-0.381542	1.24364e-08	-0.413742	9.27377e-10	0.317344	1.851e-05	0.048594	0.65735	0.300949	3.20488e-05
RAB19	-0.427004	0.0155683	0.333606	0.0462984	-0.456707	0.0212287	0.791715	1.8762e-05	0.821418	8.66223e-05	0.760611	2.37847e-05
PFKFB3	-0.132145	0.0883011	-0.87983	7.63557e-35	0.445579	5.96821e-10	0.341889	1.89845e-05	-0.235835	0.00479625	-0.747685	2.57633e-24
SLITRK4	0.708427	2.92939e-11	0.606041	1.42738e-08	0.279469	0.0151557	0.515148	1.90063e-05	0.944105	1.13731e-17	-0.102385	0.477361
KCNG1	1.00423	0.0130944	0.66436	0.114304	0.723497	0.032271	-1.7457	1.90145e-05	-1.46496	0.000106134	-0.339875	0.514713
IFT172	0.308523	0.0159235	0.313662	0.0135047	-0.348396	0.00457943	-0.562393	1.9163e-05	0.0945257	0.622039	0.00513844	0.979666
LRRK1	-0.651041	2.67929e-06	-0.765976	4.47413e-08	-0.781923	2.36452e-09	-0.613091	1.93097e-05	-0.482209	0.00253755	-0.114935	0.573317
FBXO27	1.46073	2.20996e-11	1.92027	2.68426e-19	1.50633	4.86925e-09	1.22853	1.93453e-05	1.18294	3.82403e-07	0.459531	0.0488463
INPP4A	-0.19643	0.334463	-0.543428	0.00518719	-0.61577	0.000256802	-0.781013	1.93589e-05	-0.361673	0.115163	-0.346998	0.145952
BST2	-0.566517	1.66271e-11	-0.457581	5.83561e-08	-0.238857	0.0058865	-0.39452	1.94588e-05	-0.722179	7.64551e-17	0.108936	0.323031
ANO6	-0.272709	0.000525391	-0.713393	1.12028e-20	-0.209383	0.00847039	-0.360364	1.98406e-05	-0.42369	2.66127e-07	-0.440685	5.7165e-08
KRIT1	-0.426117	3.47098e-07	0.161546	0.05845	-0.300182	0.000518889	0.38779	1.98548e-05	0.261855	0.00909977	0.587664	7.46765e-12
PSAT1	-0.445288	3.51728e-14	-0.743306	1.17776e-36	-0.420053	1.38191e-12	0.27778	1.98885e-05	0.252545	0.000161929	-0.298018	2.93193e-06
LOC607890	-1.03821	1.79824e-30	-1.43113	1.89359e-53	-0.737276	9.22315e-16	0.420247	2.00829e-05	0.119309	0.380273	-0.392919	0.000201925
CLDN2	-1.47812	1.22242e-66	-2.61579	1.0502e-158	-1.32597	1.73287e-52	0.386659	2.05408e-05	0.234509	0.0412675	-1.13767	4.26902e-27
RAD17	0.788135	7.99421e-19	1.24544	6.04761e-46	0.695491	6.58265e-15	0.0881165	0.579604	0.180761	0.110953	0.457307	7.0351e-07
ACY1	-0.158448	0.0265353	-0.181443	0.00963827	0.020986	0.807636	0.317361	2.06488e-05	0.137927	0.116266	-0.0229946	0.830741
CLDN12	-0.780358	3.19331e-28	-0.254449	0.000373847	-0.760673	5.39349e-26	0.32589	2.08243e-05	0.306205	0.000325394	0.525909	3.45228e-12
LOC106560102	-0.388343	0.500516	-1.16451	0.0298767	-1.68429	0.000418245	-2.22064	2.09857e-05	-0.92469	0.146847	-0.776162	0.240488
LOC479005	-0.931407	1.93516e-11	-0.67643	1.18202e-06	-1.26225	2.02637e-20	-0.645802	2.11215e-05	-0.314957	0.0725814	0.254977	0.137106
CDCA7	-1.10947	1.06779e-20	-2.56404	2.3424e-85	-0.946984	7.50557e-15	0.553108	2.13742e-05	0.390626	0.00798301	-1.45457	7.48379e-26
ZNF830	0.77477	2.32946e-12	1.5042	2.43471e-45	0.704924	2.97178e-10	0.207043	0.194323	0.276889	0.0365057	0.72943	1.60255e-11
LOC106559695	-0.384021	0.00169537	-0.329163	0.00758228	-0.277839	0.035671	0.548629	2.16935e-05	0.442447	0.00228738	0.0548579	0.773579
INO80E	0.754388	2.10985e-23	0.787207	3.08239e-25	0.628916	3.54336e-16	0.262514	0.00497177	0.387987	2.40245e-06	0.0328185	0.777083
ATP2B4	-1.67036	5.86868e-31	-3.11026	1.35296e-96	-1.3422	7.70607e-21	-0.681493	2.18756e-05	-1.00966	5.82684e-11	-1.43989	3.25452e-20
RRS1	0.112276	0.309397	-0.119923	0.256549	0.0556707	0.648832	0.464084	2.21918e-05	0.520689	1.47388e-06	-0.232199	0.046113
EVL	0.246085	0.120904	0.224424	0.151397	0.547347	3.75579e-05	-0.654431	2.29394e-05	-0.955693	3.87006e-11	-0.0216609	0.93257
PLA2G3	-0.598209	0.000241109	-2.12183	4.05919e-31	-0.399934	0.0109466	-0.708314	2.34832e-05	-0.906588	9.17994e-08	-1.52362	4.49272e-15
MGAT3	0.144201	0.208073	-0.41935	0.000145923	0.0637251	0.588237	-0.470479	2.36292e-05	-0.390003	0.000693062	-0.563551	9.91046e-07
SYT1	-0.628955	0.0364497	-0.50927	0.088503	0.651784	0.0444486	1.36157	2.37204e-05	0.080832	0.883435	0.119686	0.795792
STARD8	-1.00332	2.75709e-07	-0.729307	0.000181195	-1.29389	6.92021e-14	-0.768322	2.38022e-05	-0.477756	0.0566918	0.274017	0.31677
CPNE2	1.046	0.000110784	1.57221	1.39693e-09	0.173249	0.529689	-1.21098	2.38534e-05	-0.338233	0.316196	0.526213	0.0674553
DCLRE1B	0.575033	1.63484e-19	1.04223	6.57884e-63	0.550362	2.03349e-17	0.308589	2.40779e-05	0.33326	1.49246e-06	0.467195	3.01223e-13
ATP9A	-0.965265	5.0545e-15	-1.29509	8.60724e-25	-0.872401	2.08317e-13	-0.55364	2.48371e-05	-0.646504	2.00028e-06	-0.329827	0.0302516
IFRD2	0.267605	0.000793267	0.297937	0.000151916	0.444106	1.46208e-08	0.366237	2.49514e-05	0.189737	0.0469873	0.0303312	0.800027
DUSP18	-0.409511	0.0568152	-0.374683	0.0799203	-0.995637	1.18502e-07	-0.857586	2.58192e-05	-0.27146	0.346757	0.0348277	0.923629
TP53I3	-0.328579	0.404754	0.86113	0.00741683	-0.334079	0.276989	-1.37894	2.58316e-05	-1.37344	0.000145675	1.18971	0.00106424
ADGRF4	3.39583	2.18148e-25	5.59656	8.09821e-72	1.67185	2.06469e-12	-1.63766	2.60548e-05	0.0863246	0.810572	2.20072	1.04883e-30
SNAP47	-1.13031	7.31691e-25	-2.19247	8.29818e-75	-0.617956	3.36431e-08	0.500345	2.60548e-05	-0.0120086	0.957414	-1.06216	1.93173e-16
TPPP	1.05987	9.74109e-09	1.29393	1.35959e-12	0.756235	1.05158e-05	-0.855621	2.61099e-05	-0.551989	0.00565229	0.234061	0.297693
TMEM64	-0.149935	0.490643	0.101343	0.621301	-0.0573178	0.824656	0.888799	2.6427e-05	0.796182	0.000373851	0.251278	0.302488
TNFSF10	-0.599458	8.57687e-08	-1.60156	1.16024e-41	-0.625599	6.59374e-09	-0.499123	2.66536e-05	-0.472982	0.000157888	-1.0021	1.75423e-15
IGF2R	-1.41258	2.84466e-46	0.199127	0.0467534	-1.51973	5.25809e-56	-0.44579	2.70155e-05	-0.33864	0.0048889	1.6117	4.83471e-58
TEAD2	-0.700684	1.66663e-17	-0.586014	1.60131e-12	-0.225109	0.0051495	-0.360695	2.70155e-05	-0.83627	3.85338e-23	0.11467	0.310041
C2CD2	-0.717475	2.34618e-29	-1.17555	1.80009e-71	-0.534482	1.07029e-16	0.293293	2.73808e-05	0.1103	0.218277	-0.458076	1.30295e-10
ELF3	-1.415	3.92837e-69	-1.50406	1.48012e-76	-1.23996	1.10694e-52	0.371286	2.79428e-05	0.196243	0.0639879	-0.0890589	0.438058
CTNND1	-1.80112	1.52766e-118	-2.63428	1.67428e-233	-1.39512	1.91532e-74	-0.359684	2.83353e-05	-0.765687	1.07169e-20	-0.833155	2.87667e-22
LOC100855888	1.12079	4.07621e-09	1.7272	7.30454e-21	1.04044	1.23377e-09	-0.88012	2.8356e-05	-0.799771	2.62697e-05	0.606414	0.00164798
CALU	-0.955426	3.5334e-49	-1.29136	9.6348e-88	-0.514841	4.05381e-15	0.305488	2.83737e-05	-0.135098	0.112162	-0.335933	1.97439e-06
TRIP11	-0.315894	0.00512049	0.0500263	0.675648	-0.593658	4.0571e-08	-0.500673	2.85625e-05	-0.222909	0.108747	0.36592	0.00221872
MOCS1	-0.384787	0.255001	-0.892315	0.00758236	-0.888225	0.00126045	-1.26238	2.88264e-05	-0.758942	0.0371335	-0.507528	0.23061
FHL1	0.41855	0.417236	1.69958	5.34443e-05	-0.477306	0.237948	-1.88221	2.89483e-05	-0.986355	0.0515198	1.28103	0.00494496
RBM38	0.886797	1.62277e-22	1.91502	2.80926e-104	0.775066	9.79255e-17	0.441057	2.89815e-05	0.552787	1.2277e-08	1.02822	5.81117e-31
WSB2	-0.255709	3.54561e-06	-0.0860056	0.134119	-0.0902052	0.132845	0.25258	2.973e-05	0.0870766	0.242054	0.169703	0.00545257
SLC22A3	-0.351797	0.453887	0.64433	0.10469	-0.738666	0.0348497	-1.62462	2.98443e-05	-1.23775	0.00634456	0.996127	0.0303977
KDM6A	-0.676614	3.16217e-09	-0.373837	0.00117816	-0.560801	1.35636e-07	-0.485605	2.99883e-05	-0.601419	1.42226e-06	0.302776	0.0272518
LOC611500	-0.0841964	0.270793	-0.157005	0.0291098	0.189762	0.00796517	0.313464	2.99901e-05	0.0395051	0.731725	-0.0728088	0.441618
LOC111092171	0.644002	0.31333	0.980678	0.0950755	1.90702	1.34984e-06	-2.36686	3.04089e-05	-3.62987	1.44019e-13	0.336676	0.669428
EPB41L4A	1.00201	1.05088e-42	0.701488	9.53291e-21	0.863299	1.0807e-34	-0.349117	3.05403e-05	-0.210406	0.0118542	-0.300522	0.000133183
MSX1	2.06799	3.91216e-05	2.74847	1.29338e-08	1.6864	2.80663e-06	-2.24341	3.06244e-05	-1.86182	5.27528e-06	0.680477	0.166665
LURAP1	0.693252	1.36978e-09	0.417255	0.000479504	0.405362	0.000244892	-0.524625	3.06244e-05	-0.236736	0.0860697	-0.275996	0.0376324
DIP2C	-1.04418	3.41972e-17	-0.442655	0.000264426	-0.62993	1.14878e-08	-0.501046	3.1207e-05	-0.915299	4.58529e-12	0.601528	1.80914e-05
LOC106557476	-1.58482	1.51363e-87	-2.48738	6.29753e-205	-1.25657	1.79895e-56	-0.373288	3.17035e-05	-0.701531	8.7461e-17	-0.902566	2.99427e-26
LAMB2	-0.62374	6.53354e-13	-0.49239	1.71984e-08	-0.828641	4.06044e-23	-0.383305	3.19215e-05	-0.178404	0.118719	0.131351	0.251194
CHFR	-0.0800718	0.290009	0.290518	1.45922e-05	0.0151751	0.854911	-0.299436	3.25269e-05	-0.394683	2.89583e-08	0.370589	1.67842e-07
LOC111091149	-0.406892	0.46701	-1.08938	0.047609	0.165011	0.703207	-1.88556	3.26151e-05	-2.45746	2.16618e-07	-0.682488	0.338718
ZNF367	0.232108	0.0283324	0.593929	2.19541e-09	0.0365954	0.775245	0.46735	3.30434e-05	0.662862	6.2195e-10	0.361822	0.000841109
TMEM126B	0.04626	0.723325	0.303364	0.00552854	0.289215	0.0116238	0.497646	3.31304e-05	0.254691	0.0584008	0.257104	0.0388868
CUL9	0.410617	9.80719e-05	0.229644	0.0348693	-0.0769199	0.519078	-0.472899	3.33078e-05	0.0146373	0.940607	-0.180973	0.156759
ASB9	-0.900716	2.1842e-09	-1.69734	7.22911e-26	-0.539196	0.000725069	0.671577	3.33078e-05	0.310056	0.133352	-0.796625	1.0529e-05
EMG1	-0.299993	0.000111909	-0.524932	1.56559e-11	-0.188146	0.0213891	0.345311	3.3332e-05	0.233465	0.0122647	-0.224939	0.0130094
CPEB4	0.0296471	0.760414	0.126574	0.128126	-0.178988	0.027739	-0.354559	3.35907e-05	-0.145924	0.155252	0.0969266	0.350669
PSTPIP2	0.410963	0.00489168	0.693369	7.30174e-07	0.257694	0.0590795	-0.622184	3.3596e-05	-0.468915	0.00221342	0.282407	0.0856661
DOK7	0.474142	0.00234661	0.145418	0.382563	0.46004	0.00613688	0.726634	3.4385e-05	0.740736	1.16864e-05	-0.328724	0.0698207
ST3GAL4	0.509657	1.4218e-15	0.591269	2.14739e-20	0.416103	2.74078e-10	0.30375	3.48155e-05	0.397304	6.38607e-09	0.0816116	0.321804
EGLN3	-0.724254	1.14987e-08	-1.08537	1.24892e-17	-0.108588	0.464665	0.578878	3.5675e-05	-0.0367875	0.875672	-0.36112	0.0141819
HOXA4	-0.657041	2.54357e-07	-0.622009	1.43017e-06	-0.675087	6.77002e-07	0.560851	3.5675e-05	0.578896	0.000198609	0.0350327	0.873885
RAD51C	-0.405245	7.64994e-08	-0.428371	1.80056e-08	-0.393771	3.42383e-07	0.336349	3.61507e-05	0.324876	0.000220524	-0.0231262	0.85379
FUT8	-0.897448	1.42574e-20	-1.40818	2.20779e-43	-0.605679	3.35777e-11	-0.415621	3.7061e-05	-0.70739	6.99391e-12	-0.510727	9.53737e-06
PTPRA	-0.21816	0.0124306	-0.488762	1.51515e-08	-0.10039	0.255545	-0.363633	3.71947e-05	-0.481403	5.30365e-08	-0.270602	0.00615552
GCC1	-0.339521	0.00022155	-0.40638	9.35882e-06	-0.285647	0.00270221	0.408113	3.72488e-05	0.354239	0.00077462	-0.0668585	0.613736
CLIC2	1.21767	0.00688913	2.05366	1.03565e-06	-0.350149	0.409329	-1.90162	3.74994e-05	-0.333799	0.580944	0.835993	0.0663282
TSACC	0.643483	1.79767e-05	0.655732	1.28217e-05	0.87649	2.42022e-08	0.719904	3.80887e-05	0.486897	0.00464043	0.0122492	0.959586
HIRIP3	-0.362543	5.92341e-05	-0.608835	1.72899e-11	-0.204779	0.0328245	0.400877	3.81284e-05	0.243113	0.0281276	-0.246292	0.0203155
TM4SF1	-0.0937906	0.356418	0.00692252	0.947212	-0.207357	0.0259989	-0.404192	3.81284e-05	-0.290626	0.00509503	0.100713	0.397289
PPP1R3C	1.67049	5.43852e-70	1.56039	1.27449e-60	1.10348	1.44062e-28	0.474465	3.81284e-05	1.04148	4.94907e-28	-0.110104	0.357435
LOC475722	-0.79836	1.79907e-19	-1.1507	2.19841e-38	-0.524316	5.7585e-09	0.406459	3.90862e-05	0.132416	0.289061	-0.352341	0.000375253
AAAS	-0.946316	2.81134e-20	-1.36579	1.37025e-35	-0.862449	9.92775e-20	-0.423392	3.94239e-05	-0.507259	1.47191e-05	-0.419473	0.00128474
SPATS2	-0.300915	0.000424654	0.070827	0.425606	-0.212308	0.0104871	-0.36303	3.94712e-05	-0.451637	4.77831e-07	0.371742	3.97546e-05
LOC102154267	0.46821	7.23705e-08	-0.110942	0.25543	0.790524	1.90476e-23	-0.389297	4.01712e-05	-0.711612	2.87713e-17	-0.579151	6.58695e-10
HOXA7	1.23414	2.50331e-39	1.7103	2.62742e-75	1.17173	1.1737e-34	0.449611	4.02939e-05	0.512014	4.89541e-07	0.476165	1.24472e-06
RAI14	-1.17958	2.04942e-26	-1.11423	5.18883e-23	-0.677054	6.63768e-12	-0.44184	4.06451e-05	-0.944368	1.22708e-15	0.0653551	0.728243
PTMA	0.20749	6.46023e-05	0.584447	1.70183e-31	0.355331	3.20968e-12	0.234718	4.07161e-05	0.0868769	0.200635	0.376957	4.38747e-13
TMEM54	0.0788675	0.735464	-0.129529	0.550132	-0.11731	0.561109	-0.81	4.09263e-05	-0.613822	0.00402123	-0.208397	0.439415
SERPINB6	-0.516125	1.07792e-11	-0.90079	1.1249e-32	-0.239337	0.00252594	0.346795	4.20334e-05	0.0700068	0.552428	-0.384665	2.52534e-06
ARAP3	-0.281172	0.000124933	-0.287629	8.81643e-05	-0.189839	0.00907534	-0.317707	4.20898e-05	-0.409041	1.07518e-07	-0.00645627	0.958567
WDR76	-2.63385	3.37471e-106	-3.1749	6.6076e-125	-1.84518	4.37739e-57	0.474855	4.23578e-05	-0.313809	0.0616641	-0.541056	0.00111577
LOC106559378	0.3497	0.013166	0.372681	0.00753329	0.402912	0.0020556	-0.599221	4.26917e-05	-0.652433	3.85475e-06	0.022981	0.920261
LOC111092015	0.702433	5.35035e-05	0.833109	1.28666e-06	0.899346	1.82745e-06	0.847449	4.27367e-05	0.650536	0.000871272	0.130676	0.577256
LOC102155521	-0.635512	1.37713e-08	-1.52512	2.4023e-38	-0.475967	4.14082e-05	0.499498	4.3084e-05	0.339953	0.0137897	-0.889607	1.75162e-12
TRABD2B	-0.356224	0.0150441	-0.804945	4.12759e-08	-0.108334	0.527192	0.631061	4.3146e-05	0.38317	0.0310694	-0.448721	0.00784359
SDHAF3	0.557405	3.30046e-06	0.101054	0.445878	0.580354	3.49021e-06	0.561032	4.36008e-05	0.538083	4.49781e-05	-0.456351	0.000503468
SNRPA1	-0.532121	1.77917e-13	-0.183011	0.0137487	-0.437801	2.76249e-09	0.32225	4.38611e-05	0.227931	0.0105032	0.349109	9.30303e-06
NR2C2AP	0.727838	3.14453e-11	0.818518	7.15767e-14	0.755083	3.64258e-11	0.524369	4.38611e-05	0.497124	3.74231e-05	0.0906797	0.543777
CDC25B	-0.870209	1.14102e-23	-2.12801	6.16309e-104	-0.76886	2.64171e-20	-0.376637	4.40062e-05	-0.477986	7.09836e-07	-1.2578	1.88004e-33
RPL7A	0.13643	0.00930472	0.443325	3.21273e-19	0.218562	1.94208e-05	0.229923	4.41909e-05	0.147791	0.0130166	0.306896	3.20184e-09
NBEAL2	-0.806485	1.86256e-11	-1.77762	1.18999e-44	-0.787553	1.23316e-11	-0.526485	4.4556e-05	-0.545417	4.81287e-05	-0.971131	8.71736e-13
LOC477558	0.0492522	0.649031	-0.462408	3.36326e-07	0.26129	0.00523536	0.407664	4.4556e-05	0.195626	0.0825004	-0.51166	6.16268e-08
LYAR	-0.880946	7.04723e-32	-0.857134	1.33595e-29	-0.527326	2.91131e-12	0.328932	4.48211e-05	-0.0246882	0.863717	0.0238128	0.854081
UNC5B	-0.162734	0.134823	-0.550422	1.05475e-07	-0.270742	0.0129587	0.451463	4.52112e-05	0.559471	6.41663e-07	-0.387688	0.000701534
ZFP36	1.36417	5.1554e-34	1.40341	4.41694e-36	0.539007	2.52866e-06	-0.522932	4.54098e-05	0.302235	0.0259301	0.0392351	0.821795
IFFO2	0.0390429	0.677398	-0.985594	6.16368e-36	0.226829	0.00491284	0.35091	4.55124e-05	0.163124	0.0960828	-1.02464	4.30617e-37
NIT2	-0.504276	9.85866e-06	-0.381868	0.000892552	-0.0754422	0.57916	0.505285	4.55124e-05	0.0764508	0.683964	0.122408	0.428493
HOXA13	-1.18378	0.0229593	-0.915997	0.0743094	-0.376767	0.381513	-1.84298	4.5584e-05	-2.64999	1.66463e-07	0.267782	0.740698
LOC111095140	2.0592	3.92675e-32	2.23921	5.97452e-38	0.836539	4.47305e-07	-0.833106	4.64653e-05	0.389558	0.044501	0.18001	0.379917
GAPDH	-0.326855	7.66624e-09	-0.0219229	0.726374	-0.27484	1.57079e-06	0.257711	4.69305e-05	0.205696	0.00142314	0.304932	2.22468e-07
NDUFA4	0.463487	4.93043e-07	0.544213	2.33603e-09	0.58555	1.93103e-10	0.418989	4.72302e-05	0.296927	0.00530381	0.0807263	0.519743
ZNF568	0.680443	3.60588e-08	0.883563	4.30231e-13	0.409948	0.000613021	-0.552333	4.7628e-05	-0.281839	0.0531179	0.20312	0.169618
PSPH	0.509556	4.57764e-09	0.25724	0.00428515	0.409326	5.0009e-06	0.400786	4.80864e-05	0.501017	7.69719e-08	-0.252316	0.00992124
KDELR3	-0.053912	0.608625	0.486543	1.11203e-08	-0.0477264	0.627293	-0.374074	4.81729e-05	-0.38026	7.73811e-05	0.540455	2.65984e-09
PCYOX1	-0.442191	6.78914e-15	-0.334248	4.82668e-09	-0.377112	4.98782e-11	0.256307	4.81816e-05	0.191228	0.00474925	0.107943	0.125654
LUC7L2	-0.568266	1.26594e-26	-0.582655	1.47481e-27	-0.444793	1.11661e-16	0.239153	4.81816e-05	0.11568	0.099908	-0.0143885	0.874052
ZNF260	-0.362424	0.00190421	-0.088509	0.466979	-0.691154	1.16778e-10	-0.474989	4.88013e-05	-0.146259	0.37433	0.273915	0.0445866
SMCO4	1.06316	5.24149e-22	0.403386	0.000719022	1.22289	1.582e-26	0.544238	4.96846e-05	0.384513	0.00181571	-0.659776	1.4489e-08
HIPK2	-0.698745	0.00709616	-1.08797	1.67474e-05	-1.14287	4.6441e-06	-1.11714	5.01267e-05	-0.673013	0.0249983	-0.389224	0.217774
KAT2B	0.544374	0.000205597	0.822341	7.75268e-09	0.0705095	0.665934	-0.631881	5.01485e-05	-0.158016	0.434174	0.277966	0.0968656
CTPS1	-0.211045	0.000554839	-0.585827	5.2174e-22	-0.0621223	0.364188	0.265637	5.17121e-05	0.116714	0.137916	-0.374782	8.14024e-09
RPS7	0.402785	3.99426e-09	0.665798	4.02893e-23	0.495732	3.77662e-13	0.310709	5.22879e-05	0.217763	0.00634772	0.263013	0.000348941
ACACA	-1.37104	2.74941e-31	-1.7849	2.42944e-51	-1.93433	2.47795e-61	-0.533409	5.26013e-05	0.0298814	0.895545	-0.413859	0.00206211
UBR3	-0.847681	2.02154e-11	-1.10722	6.52301e-18	-1.17548	6.55691e-22	-0.545979	5.26013e-05	-0.218183	0.20709	-0.259541	0.107915
CCPG1	-2.00531	4.47893e-33	-2.39913	1.74392e-40	-1.95785	1.13093e-37	-0.64986	5.38597e-05	-0.697315	0.000583424	-0.393829	0.105176
BLVRB	-0.200668	0.0161324	-0.571882	1.65465e-12	-0.115492	0.196773	0.355602	5.38819e-05	0.270426	0.00408482	-0.371214	2.45788e-05
EMID1	1.85946	0.00301018	3.32511	1.1256e-08	0.113526	0.860646	-2.64876	5.38819e-05	-0.902825	0.19827	1.46565	0.0128682
DDX3X	-0.612968	8.52461e-18	-0.457074	1.67758e-10	-0.454124	2.25346e-10	-0.323187	5.4578e-05	-0.482031	2.02817e-10	0.155894	0.0677055
TPT1	0.681982	3.9573e-17	1.24892	4.98186e-55	0.8739	3.35832e-27	0.370704	5.5353e-05	0.178787	0.0818989	0.566941	1.21587e-11
MEGF8	-0.699475	5.14634e-11	-1.39776	5.48506e-35	-0.810431	1.33286e-15	-0.450577	5.55051e-05	-0.339621	0.00780019	-0.698287	1.94542e-08
CHN2	-0.455001	0.00750282	-0.508798	0.00285496	0.0068781	0.982158	0.726133	5.55943e-05	0.264253	0.260192	-0.0537971	0.844665
HEXB	-0.485206	3.08029e-09	-1.00575	8.40362e-33	-0.0837552	0.370459	0.359597	5.66313e-05	-0.0418543	0.767738	-0.520542	1.2594e-08
NFIL3	-1.18781	1.04275e-24	-1.55959	2.22689e-36	-0.566074	1.26275e-06	0.479998	5.68392e-05	-0.141735	0.441064	-0.371781	0.0160605
CELF4	0.268325	0.0186729	0.376648	0.000677005	0.306821	0.00961446	0.498373	5.77037e-05	0.459877	0.000207323	0.108322	0.461215
UNC13B	-1.23014	5.79217e-31	-1.70579	1.87707e-55	-1.00246	4.91618e-22	-0.468147	5.79621e-05	-0.695829	1.53685e-09	-0.475651	0.000100135
POLD4	0.720136	3.5522e-15	0.610062	4.50352e-11	0.543264	1.32837e-09	-0.345802	0.00121529	-0.16893	0.147484	-0.110074	0.356063
CHST3	0.013684	0.968555	-0.855441	0.000348099	0.144023	0.493668	-0.859719	5.86332e-05	-0.990058	3.97133e-06	-0.869125	0.000856522
SPRY2	1.62804	3.49266e-58	0.737017	2.37596e-12	1.1483	6.37434e-31	-0.472594	5.86332e-05	0.0071461	0.971069	-0.891019	7.29837e-18
WASHC5	-0.593105	1.97264e-14	-1.18984	9.01517e-51	-0.586726	9.96568e-15	-0.339902	5.96332e-05	-0.34628	7.1514e-05	-0.596733	1.90924e-12
ATG13	-0.358528	5.22015e-08	-0.381808	8.10592e-09	-0.138129	0.0404176	-0.283708	5.96332e-05	-0.504107	1.25131e-13	-0.0232796	0.825466
LOC111097435	1.1444	8.88809e-22	0.994973	2.42388e-16	1.08106	1.585e-17	0.587548	5.98444e-05	0.650893	2.73171e-07	-0.149428	0.320253
MAP7D3	-1.31967	2.79164e-40	-1.47859	6.10801e-48	-1.18095	1.5488e-35	-0.420438	5.99871e-05	-0.559157	5.55008e-07	-0.158923	0.250538
METRNL	-0.274961	0.199289	-0.330455	0.111843	0.488283	0.0225037	0.87975	6.06786e-05	0.116507	0.725951	-0.0554939	0.866289
SBDS	0.664242	6.77052e-29	0.907075	2.99388e-53	0.697437	2.80096e-31	0.275565	6.11449e-05	0.242369	0.000313088	0.242834	0.000144914
NR5A2	0.253069	0.657879	-0.302539	0.580672	0.223348	0.624027	-1.91162	6.23629e-05	-1.88189	7.07038e-05	-0.555608	0.401307
TRAFD1	-0.60049	4.44138e-27	-1.15094	2.25456e-86	-0.284515	1.66536e-07	-0.240494	6.28732e-05	-0.556469	6.87646e-22	-0.550454	1.51709e-18
AKAP12	-2.35788	1.60238e-110	-3.38835	3.43319e-223	-2.14938	1.93773e-91	0.482308	6.38046e-05	0.27381	0.0391337	-1.03047	1.42262e-20
NIFK	0.521237	5.33436e-12	0.865695	2.47444e-31	0.650111	7.59127e-18	0.34243	6.38046e-05	0.213556	0.0182015	0.344458	1.63232e-05
TAX1BP1	-1.52644	1.42817e-78	-1.86128	1.68938e-115	-1.34016	1.81826e-60	0.369838	6.44414e-05	0.183558	0.0817441	-0.334839	0.000214883
PDGFC	-1.70909	4.7344e-09	-2.21118	1.46875e-12	-0.889893	0.0059145	1.21535	6.44622e-05	0.396148	0.399166	-0.502088	0.241596
BTF3	0.0917236	0.244466	0.440553	3.20562e-10	0.217122	0.00319959	0.317114	6.45527e-05	0.191715	0.0244478	0.34883	2.54323e-06
CCDC90B	-0.0826147	0.312668	-0.243197	0.00113328	0.0339625	0.70428	0.322545	6.57205e-05	0.205968	0.0189004	-0.160582	0.0657939
LOC100856137	-0.856631	3.14412e-06	-1.39342	4.14555e-13	-0.650182	0.00108685	0.789101	6.57745e-05	0.582651	0.0129561	-0.536787	0.0198962
DUSP5	0.395354	0.000279416	-0.785568	1.81745e-13	0.820945	1.03455e-14	0.478794	6.59538e-05	0.0532035	0.767673	-1.18092	8.46354e-28
SELENOM	0.632171	1.47192e-07	0.837175	1.65002e-12	0.804148	4.29994e-11	0.547643	6.84716e-05	0.375666	0.00706721	0.205004	0.156765
HNRNPDL	0.434608	5.42323e-19	0.737089	7.85734e-53	0.494684	4.27791e-24	0.221438	6.85553e-05	0.161362	0.00480951	0.302481	2.41694e-09
GPR173	0.773373	3.2079e-15	1.21254	9.81144e-37	0.353516	0.000244294	-0.438695	6.85553e-05	-0.0188386	0.91795	0.439166	1.04576e-05
WFS1	0.200684	0.0627118	0.0184308	0.875859	0.434607	4.45144e-06	-0.43387	6.95658e-05	-0.667793	5.76052e-11	-0.182253	0.151806
TTC39C	-0.73646	1.9933e-10	-0.833043	1.16771e-12	-0.570021	2.05336e-06	0.500639	6.99294e-05	0.334199	0.022843	-0.0965828	0.575544
FTSJ1	-0.728862	1.18789e-17	-0.426351	5.74771e-07	-0.52054	3.45468e-11	-0.342648	7.02529e-05	-0.55097	2.91571e-09	0.30251	0.00269125
PIGW	1.61447	1.89976e-60	1.57337	6.25638e-57	1.62812	1.33458e-57	0.485007	7.04327e-05	0.471364	5.17021e-06	-0.0411008	0.777022
GNA12	-0.34858	4.1556e-06	0.00645367	0.940237	-0.290082	6.7049e-05	-0.316	7.17204e-05	-0.374498	4.92218e-06	0.355033	1.22598e-05
TGFBI	-2.16139	8.42569e-36	-3.6829	7.06295e-99	-1.59976	2.96993e-20	-0.780752	7.18443e-05	-1.34238	1.92536e-13	-1.52151	6.95339e-17
ADSL	-0.613955	7.03053e-13	-1.10976	3.29457e-37	-0.456928	1.67307e-07	0.375714	7.21347e-05	0.218687	0.0432117	-0.495806	1.56895e-07
MISP	-0.118958	0.379242	-0.98309	2.56359e-16	0.565836	2.3357e-06	0.527276	7.21347e-05	-0.157518	0.344585	-0.864132	4.79301e-12
CHD3	-0.294201	3.65912e-05	-0.387731	3.33112e-08	-0.237315	0.000971492	-0.31067	7.29042e-05	-0.367556	1.25749e-06	-0.0935302	0.301929
CALM1	-0.336438	6.46142e-12	-0.428117	1.18437e-18	-0.253794	3.21427e-07	0.218602	7.44499e-05	0.135959	0.0214397	-0.091679	0.124475
LOC111097942	-0.172519	0.290856	-0.0757701	0.637201	0.110824	0.494191	-0.624622	7.45011e-05	-0.907964	1.94525e-09	0.0967485	0.649041
ACSS1	-1.19873	6.49611e-59	-1.54205	4.69948e-93	-0.927367	1.26889e-35	0.326827	7.45398e-05	0.0554651	0.65615	-0.343319	4.81572e-05
TIMM50	0.0659745	0.407781	-0.115379	0.120429	0.0873943	0.269444	0.306725	7.48583e-05	0.285305	0.00030525	-0.181354	0.0260305
TFB2M	0.400992	1.97699e-05	0.770846	2.67189e-17	0.532481	1.48642e-08	0.416331	7.49178e-05	0.284842	0.00895123	0.369854	0.000178061
FAM155B	0.32783	0.000495502	0.50446	3.89177e-08	0.375729	9.81568e-05	0.415097	7.556e-05	0.367198	0.000449514	0.17663	0.108614
FYB1	0.670016	0.000502856	1.18183	1.09681e-10	0.612522	0.000334892	-0.806402	7.74394e-05	-0.748907	0.00010021	0.511815	0.0105182
NAA10	0.214212	0.0106294	0.27612	0.000714227	0.396478	1.12581e-06	0.357418	7.75044e-05	0.175152	0.0829783	0.0619075	0.583836
MMP14	-0.171497	0.173955	0.203953	0.0849623	-0.109007	0.365413	-0.473784	7.7775e-05	-0.536274	1.52539e-05	0.37545	0.00360507
MAF	-2.42412	9.58992e-53	-3.76232	7.71539e-82	-2.48543	3.91772e-63	-0.615263	7.87319e-05	-0.553953	0.00582448	-1.33821	1.97106e-09
MALSU1	0.223345	0.0876966	0.350931	0.00478351	0.386548	0.00253025	0.543396	7.87533e-05	0.380194	0.00798301	0.127585	0.431719
TRPV2	1.55305	2.92298e-43	1.94215	1.50089e-67	1.65171	8.26146e-48	0.519876	7.88385e-05	0.421211	0.00105631	0.389102	0.00156394
WDR47	1.38495	3.00121e-32	2.04063	3.40603e-71	0.576303	5.00951e-07	-0.537216	7.8871e-05	0.271426	0.0474649	0.655682	5.09778e-09
ADAMTS6	0.394999	0.202861	0.840166	0.00278886	-0.104408	0.723755	-1.15175	7.95258e-05	-0.652341	0.0423813	0.445168	0.186242
GGTA1P	0.0413097	0.582384	-0.0414067	0.550821	0.147991	0.0282687	0.279804	7.95258e-05	0.173123	0.0234774	-0.0827164	0.314158
HMGA1	0.71398	1.05415e-35	1.00414	6.08199e-70	0.533559	2.78599e-20	0.259329	7.95258e-05	0.43975	3.028e-13	0.290163	1.80865e-06
MIOS	-0.0427571	0.669415	-0.623566	8.93229e-14	0.010627	0.925728	0.362802	7.96279e-05	0.309418	0.00106037	-0.580809	2.93085e-11
LOC102155961	-0.876878	1.04913e-12	-2.0491	4.47989e-54	-0.44038	0.000593211	0.53452	7.96279e-05	0.0980222	0.627508	-1.17222	8.9444e-17
CYP26B1	1.99028	1.05089e-66	2.73709	7.67898e-130	1.91791	3.92305e-54	0.601706	8.03376e-05	0.674077	2.12123e-09	0.746809	4.86953e-13
MRPS16	0.0757664	0.583925	-0.593958	5.76499e-07	0.43381	0.000309512	0.517486	8.05405e-05	0.159442	0.32845	-0.669724	6.22111e-08
SSPN	-0.234322	0.0198416	-0.795146	1.386e-15	-0.427131	4.96896e-06	-0.405866	8.10119e-05	-0.213057	0.0775767	-0.560824	1.62877e-07
HNRNPAB	-0.172843	0.00258125	-0.310754	2.32636e-08	0.0620852	0.325676	0.244903	8.10629e-05	0.00997396	0.92621	-0.13791	0.0323813
TSEN34	-0.217492	0.0433308	-0.139507	0.192822	0.0456609	0.715486	0.447044	8.15442e-05	0.183891	0.171317	0.0779847	0.588052
WNT4	3.58805	9.3254e-18	5.43315	1.79776e-41	1.3043	3.50564e-05	-1.94984	8.16664e-05	0.333904	0.410119	1.84511	2.66448e-12
PNO1	0.516151	5.44914e-07	0.224378	0.035345	0.615696	2.50441e-09	0.45647	8.16664e-05	0.356924	0.00239507	-0.291773	0.0111582
PDE6D	-0.0902681	0.382393	-0.262735	0.00547445	0.190161	0.0516828	0.396211	8.17532e-05	0.115782	0.375199	-0.172467	0.129142
SMO	-0.410755	2.68218e-10	-0.505512	1.23659e-14	-0.433471	4.8959e-11	0.280855	8.19304e-05	0.303571	4.72006e-05	-0.0947575	0.27302
PSMB8	0.0962863	0.606475	-0.488866	0.00301998	0.167046	0.367939	0.699519	8.26773e-05	0.628759	0.000486712	-0.585152	0.000898275
CORO2A	2.08147	2.92382e-54	2.21249	4.41748e-61	1.25182	2.18885e-24	-0.638007	8.2875e-05	0.191639	0.216241	0.131027	0.389462
CCDC152	-0.0054609	1	-0.125384	0.807844	-0.124514	0.780556	-1.74416	8.5281e-05	-1.6251	0.000450611	-0.119924	0.873887
QRFP	2.89066	1.9379e-08	3.26407	1.17313e-10	2.38165	9.41792e-12	-2.28088	8.5281e-05	-1.77187	2.29886e-06	0.373402	0.461426
PDF	0.527503	3.59131e-11	0.787294	1.0708e-23	0.655879	2.87965e-16	0.358654	8.59646e-05	0.230278	0.014684	0.259791	0.00276201
COL15A1	-0.241707	0.449682	-1.13212	0.000379644	-0.0455645	0.881718	-1.09223	8.59646e-05	-1.28837	7.25498e-06	-0.890409	0.014818
WISP3	1.73246	1.78626e-16	2.65805	1.81068e-39	2.48978	2.53716e-24	1.17129	8.59772e-05	0.413977	0.0819598	0.92559	7.54572e-07
BCAP29	-0.0149351	0.90272	0.171163	0.0664612	0.225579	0.01752	0.394397	8.63536e-05	0.153883	0.198119	0.186098	0.080433
SPDL1	-0.684778	1.50507e-25	-1.39485	2.8838e-90	-0.53137	1.03352e-15	0.283021	8.64328e-05	0.129613	0.148133	-0.71007	6.40021e-22
LMO7	0.00536811	0.975832	-0.118728	0.254909	0.160001	0.126776	-0.425014	8.67414e-05	-0.579646	1.8507e-08	-0.124096	0.331135
SPATA6	-0.882301	0.0649794	-1.08158	0.02382	-1.44199	0.00029877	-1.72674	8.73657e-05	-1.16705	0.0299451	-0.199284	0.791553
THOC6	-0.135799	0.108808	-0.755487	2.33774e-19	0.0469065	0.624111	0.337356	8.74001e-05	0.154651	0.138564	-0.619689	4.00076e-12
F3	0.841131	1.69163e-17	-0.047392	0.667916	1.10519	3.89248e-29	0.441889	8.74001e-05	0.177826	0.175345	-0.888523	1.42996e-18
COL9A2	1.56311	1.98132e-24	1.64257	5.76052e-27	1.80143	1.51894e-30	0.71561	8.74001e-05	0.477287	0.00724634	0.0794563	0.72422
SSB	-1.03314	4.35753e-51	-0.984448	2.07766e-46	-0.794188	1.49016e-30	0.303023	8.8298e-05	0.0640714	0.558546	0.0486906	0.634804
FBXO6	-0.0475244	0.708441	-0.526114	1.02329e-06	0.123508	0.303534	0.458775	8.93262e-05	0.287742	0.0239994	-0.478589	3.30143e-05
TBRG1	0.693498	7.47611e-24	0.811627	2.7662e-32	0.556087	9.43336e-16	0.0726797	0.546837	0.21009	0.00968693	0.118129	0.162428
PEA15	0.860196	8.07921e-52	1.17797	6.61336e-97	0.896033	1.10132e-55	0.257592	9.05214e-05	0.221755	0.000630214	0.317777	9.49355e-08
ZBTB10	-0.732581	1.89981e-22	-0.452876	1.96352e-09	-0.789447	5.60687e-27	-0.321743	9.0549e-05	-0.264877	0.00296318	0.279705	0.000990778
EEF1B2	0.250918	3.49878e-05	0.33557	1.73515e-08	0.367624	8.52701e-10	0.263433	9.0549e-05	0.146727	0.0451709	0.0846522	0.262662
PCK1	-1.9842	8.18881e-19	-2.26187	3.14344e-21	-2.36206	7.68545e-31	-0.806969	9.156e-05	-0.429114	0.187243	-0.277668	0.446198
KMT2D	0.382629	0.136108	0.492698	0.0437795	-0.209692	0.442285	-1.03267	9.53271e-05	-0.440348	0.149518	0.110069	0.757602
AMZ2	0.670553	3.40132e-20	0.958541	2.12187e-40	0.549955	1.25411e-13	0.327978	9.55286e-05	0.448577	8.88715e-09	0.287987	0.000230905
AGL	-0.507117	7.39017e-06	-0.548577	1.03577e-06	-0.805649	3.40761e-13	-0.485969	9.64046e-05	-0.187436	0.211509	-0.0414608	0.811465
CFL2	-0.455715	3.26539e-14	-0.584615	5.60614e-22	-0.231062	0.00018543	0.258214	9.70697e-05	0.0335608	0.747237	-0.128899	0.0864485
LUC7L3	-0.764227	2.17865e-23	-0.640744	7.94015e-17	-0.344912	1.1513e-05	0.33343	9.70697e-05	-0.0858848	0.461158	0.123483	0.21385
OLA1	-0.679311	7.30716e-28	-1.13837	2.03002e-72	-0.504666	7.99221e-16	0.270528	9.74951e-05	0.0958825	0.276952	-0.459063	1.22669e-11
CYP4A37	-2.33769	1.55058e-81	-3.18789	1.56171e-133	-2.96631	3.41828e-115	0.520758	9.77191e-05	1.14938	7.03569e-16	-0.850201	2.99156e-09
TRIP10	-0.351688	4.6943e-06	-1.00207	5.96534e-38	-0.169027	0.0383928	0.32831	9.77191e-05	0.145649	0.148798	-0.650383	2.30063e-15
LOC485120	-0.000280168	1	-0.142726	0.160738	0.0668054	0.562823	0.41553	9.77191e-05	0.348444	0.0016703	-0.142446	0.24605
LOC102155209	-0.0589961	0.880173	0.553631	0.0624784	0.652139	0.0671951	1.37297	9.85897e-05	0.661838	0.0915021	0.612628	0.0748893
ERN2	5.62685	7.96287e-73	6.12354	6.60546e-87	3.70005	1.59474e-67	-1.54416	0.000100557	0.382639	0.0373958	0.496692	0.00217694
RPL3	0.261285	6.82065e-06	0.320372	2.17016e-08	0.346332	1.88187e-09	0.251856	0.000101377	0.166809	0.0143755	0.0590866	0.441201
GGT1	-1.63897	5.74831e-27	-1.3892	5.80224e-20	-2.06992	1.42856e-45	-0.596786	0.000101764	-0.165841	0.504069	0.249774	0.236335
LAMC2	-1.05368	9.46176e-28	-2.01115	1.54004e-94	-0.521686	8.99131e-08	-0.423746	0.000102429	-0.955736	9.00684e-22	-0.957475	4.70221e-21
TMEM168	0.429131	1.04809e-07	0.696804	1.2613e-18	0.335244	5.16715e-05	0.35406	0.000102745	0.447947	2.20958e-07	0.267674	0.00225171
TEX30	0.319489	0.00548057	0.142049	0.230624	0.306264	0.00984103	0.489383	0.000103286	0.502608	4.66014e-05	-0.17744	0.201151
CCL7	1.50334	0.00113758	1.4978	0.00111243	0.889659	0.186924	2.45033	0.000103867	3.06401	2.56781e-08	-0.00553872	0.994831
ETHE1	-0.28239	0.0520001	-0.58049	4.22161e-05	-0.294357	0.0547394	0.590848	0.000103926	0.602814	0.00016641	-0.298099	0.0802787
EIF4A2	0.189643	0.00504267	1.09007	1.2597e-66	0.233018	0.000528134	0.284981	0.00010458	0.241607	0.00112256	0.900426	2.25244e-44
SENP1	-0.410108	0.00126402	-0.950603	1.83209e-13	-0.399982	0.000948503	-0.511642	0.000104763	-0.521768	0.000154183	-0.540495	0.000169838
CAMKV	-0.202893	0.496226	-0.0832783	0.772887	-0.528608	0.0303454	-1.02353	0.000105276	-0.697811	0.0203146	0.119615	0.768497
UBE2E3	0.0843883	0.560071	-0.43063	0.000928574	0.319366	0.0160072	0.539331	0.000105276	0.304353	0.0469942	-0.515018	0.000198186
CORO6	0.0764189	0.629288	0.702995	3.2112e-08	-0.373769	0.00371738	-0.541078	0.000105879	-0.0908901	0.667817	0.626576	4.28385e-06
HASPIN	-0.106135	0.414508	0.856066	5.475e-16	-0.136317	0.314967	0.488349	0.000106124	0.518531	0.000104094	0.962201	7.73235e-18
RAB34	0.198304	0.0706021	0.346314	0.000861257	0.268086	0.0137522	0.44819	0.000107109	0.378409	0.00122736	0.148009	0.251313
SGK1	0.476498	7.59006e-08	1.15252	8.95926e-41	0.39974	7.21129e-06	-0.384907	0.000107328	-0.308149	0.00225857	0.676021	4.0851e-14
ANKRD55	-1.78154	1.04399e-77	-2.31616	1.60864e-105	-1.79924	2.32536e-90	-0.355751	0.000107328	-0.338046	0.00607972	-0.534622	2.69546e-05
RPS6	0.597744	1.49854e-15	0.869604	7.84202e-32	0.630986	4.41277e-17	0.329788	0.000111722	0.296546	0.000486313	0.27186	0.000897087
LOC474929	-0.238815	0.104478	0.0806866	0.587037	0.286416	0.0508994	0.591373	0.000111804	0.0661422	0.776231	0.319501	0.043479
STX16	0.266411	2.63499e-06	0.25945	5.25063e-06	0.113729	0.0531848	-0.240486	0.000111804	-0.0878042	0.243867	-0.00696035	0.942659
UBE2Q1	0.961794	1.29343e-54	1.47872	1.28117e-129	1.04884	5.11796e-64	0.280077	0.000112701	0.193028	0.00780019	0.516923	1.08553e-16
MYC	0.212182	0.0158349	-0.631547	4.17626e-14	0.413456	1.11377e-06	0.365472	0.000112861	0.164198	0.128094	-0.843729	3.45344e-23
SKP1	-0.141659	0.0182671	-0.0255925	0.68521	0.0238799	0.734617	0.247273	0.000114307	0.0817344	0.303779	0.116067	0.0897814
PTGFRN	-1.42687	1.35853e-46	-2.3113	1.95784e-116	-1.01875	1.06907e-24	-0.435432	0.000115074	-0.843546	7.58313e-16	-0.88443	6.71999e-17
PTK7	-1.83214	2.519e-107	-2.67237	8.00124e-181	-1.13198	1.03174e-48	-0.330639	0.000115474	-1.0308	8.16508e-32	-0.840227	6.73115e-16
NCAPH	-1.27886	7.38438e-93	-1.0422	1.43487e-62	-1.18774	2.35239e-79	0.259818	0.000115902	0.1687	0.0432902	0.236657	0.00138509
NECTIN4	-0.515539	1.03108e-05	-1.29052	3.99792e-25	-0.621369	1.54229e-08	-0.467424	0.000116564	-0.361594	0.00850682	-0.774983	1.17447e-08
PRSS23	1.47597	1.03818e-10	1.12237	1.64512e-06	1.48195	1.21122e-12	-0.99499	0.000117448	-1.00097	1.1919e-05	-0.353603	0.195635
SCAMP3	0.00933052	0.915681	0.191155	0.00321094	0.10676	0.127354	0.271592	0.000118946	0.174162	0.0252761	0.181825	0.0121549
KIF13B	-1.29021	4.97209e-22	-1.45856	7.19988e-27	-1.27449	4.55626e-23	-0.552747	0.000119128	-0.568471	0.000231567	-0.168344	0.373103
C4H1orf131	-0.10819	0.311386	-1.07789	1.66505e-26	-0.0083865	0.951626	0.407151	0.000121271	0.307347	0.00677702	-0.969695	3.53097e-20
SMARCD1	-0.616067	3.23882e-10	-0.704919	1.71222e-12	-0.327486	0.000448872	-0.391438	0.000121893	-0.680019	4.47738e-11	-0.0888518	0.544374
RPL19	0.449503	9.61197e-12	1.10592	1.10315e-65	0.487339	1.64223e-13	0.287531	0.000123935	0.249696	0.000873893	0.656417	5.50562e-23
REST	-0.979499	7.26105e-23	-1.14902	7.03164e-30	-1.11073	1.13121e-30	-0.411844	0.000124154	-0.280614	0.0238792	-0.169519	0.203148
RAB15	0.0858237	0.611775	0.543474	9.7026e-05	0.148345	0.30028	-0.570387	0.000127641	-0.632908	2.16427e-05	0.45765	0.00306349
MYO5A	-1.45601	9.14284e-42	-2.26508	2.01188e-94	-1.2584	2.78457e-32	-0.462603	0.000129674	-0.66021	1.78927e-08	-0.80907	5.27702e-12
XG	0.803792	7.48147e-09	0.858794	7.24212e-10	0.544736	2.95496e-05	-0.591151	0.000130822	-0.332095	0.0361294	0.0550016	0.791033
C3H5orf30	-0.061887	0.484163	-0.91776	4.72588e-29	0.209763	0.00859234	0.323894	0.000130961	0.0522446	0.67577	-0.855873	1.2379e-23
CD101	3.36409	2.97688e-75	3.01568	7.55771e-60	2.6342	6.88378e-58	-0.861063	0.000131662	-0.131178	0.577986	-0.348408	0.0555171
NUFIP1	-0.959128	1.30556e-23	-1.34258	4.27328e-40	-0.774906	2.42374e-15	0.3893	0.000131662	0.205078	0.128319	-0.383452	0.00138733
HEATR5B	-1.02848	2.8073e-22	-1.13166	4.07825e-26	-1.34304	2.0399e-38	-0.440564	0.000134276	-0.125995	0.433471	-0.103182	0.502352
ABLIM1	-1.13944	8.91613e-24	-0.996414	1.81805e-18	-0.929348	1.59355e-17	-0.466264	0.000134276	-0.676361	5.33941e-08	0.14303	0.362509
CCDC85B	1.71088	2.89747e-26	1.57891	1.28271e-22	1.61696	9.44649e-23	0.724913	0.000135911	0.818833	3.13014e-06	-0.131964	0.555589
NCOR2	-0.892944	4.3409e-11	-0.369546	0.00778454	-1.04644	6.44418e-15	-0.580035	0.000135938	-0.426543	0.00746902	0.523398	0.000369743
ANKRD13A	0.0595359	0.46209	-0.0229296	0.77181	0.153561	0.0330674	-0.293957	0.000137376	-0.387982	1.60522e-07	-0.0824654	0.376453
ORMDL1	0.549642	1.15282e-12	1.08727	3.57206e-47	0.736412	1.75643e-21	0.339268	0.000137544	0.152498	0.123582	0.53763	5.7868e-12
LARP4	-0.120256	0.342375	0.0149831	0.906512	-0.213755	0.0703525	-0.471699	0.000138203	-0.3782	0.00324748	0.135239	0.356063
TTC14	-0.881196	5.84828e-30	-1.38508	7.89218e-66	-0.35191	7.99005e-06	0.324303	0.000140303	-0.204983	0.037376	-0.503885	1.49673e-08
CLDN1	-1.16457	1.32203e-49	-2.44258	3.48127e-198	-1.24144	2.74073e-55	0.340348	0.000140303	0.417224	2.47465e-06	-1.27801	3.34693e-52
RNASEH2B	-0.164039	0.15926	-0.132954	0.240637	-0.0643882	0.623137	0.454467	0.000140635	0.354816	0.00504682	0.0310855	0.857747
LIAS	-0.0348147	0.762401	-0.190051	0.0578455	0.234562	0.0187321	0.396903	0.000140883	0.127526	0.340637	-0.155236	0.202686
SLC30A4	-0.307272	0.130581	0.00279889	0.990758	-0.236168	0.225147	-0.758563	0.000141702	-0.829667	4.48753e-05	0.310071	0.188262
PTPN4	0.186981	0.210271	0.169241	0.238054	-0.278743	0.0499318	-0.570787	0.000143765	-0.105063	0.620124	-0.0177405	0.939069
HDDC2	0.0900651	0.433018	0.176148	0.0919452	0.227461	0.0346014	0.427493	0.000144442	0.290097	0.0153868	0.0860825	0.534164
TSC22D1	-2.1961	4.4911e-186	-3.83045	0	-1.65664	2.20494e-106	0.32965	0.000144841	-0.209811	0.0253194	-1.63435	1.78454e-94
TNIP3	-1.31252	0.0102192	-1.20296	0.018068	0.128919	0.859427	2.16341	0.000145388	0.721971	0.352165	0.109566	0.901851
NAMPT	-0.485794	9.27131e-10	-0.358775	6.98104e-06	-0.29727	0.000276108	0.337378	0.00014555	0.148854	0.156501	0.127019	0.203897
TMBIM7P	-0.0195722	0.932952	-0.164963	0.354758	0.287752	0.120598	0.709203	0.000146817	0.401879	0.0517914	-0.145391	0.530451
EBNA1BP2	-0.632832	6.95495e-26	-0.889825	4.73763e-48	-0.418143	5.93928e-12	0.254459	0.000148221	0.0397703	0.696439	-0.256993	0.000184504
SGSM3	-0.892044	6.90057e-26	-1.70881	1.54776e-81	-0.335875	0.000115588	0.356912	0.000148467	-0.199257	0.0688646	-0.816764	1.19479e-17
CCDC172	-0.283812	0.0240548	-0.521339	2.81597e-05	-0.246407	0.0661546	0.502566	0.000148633	0.465161	0.00119423	-0.237526	0.122485
PITPNC1	-0.818301	0.0486025	-0.410303	0.312953	0.00591491	0.995661	-1.3945	0.000150123	-2.21872	1.6568e-08	0.407998	0.466246
PLGRKT	0.177334	0.17325	0.286103	0.0201213	0.517424	2.7291e-05	0.514342	0.000151612	0.174251	0.28965	0.108769	0.507017
CD59	-0.0952082	0.37979	-0.156335	0.119303	-0.0548095	0.638239	0.404031	0.000152076	0.363632	0.000872782	-0.0611267	0.660035
IKZF2	-1.5817	1.72477e-15	-2.58731	6.60113e-28	-1.21466	2.91856e-12	-0.719214	0.000152076	-1.08625	9.87783e-07	-1.0056	0.000329787
SLC2A1	-0.445014	3.00299e-10	-1.57961	2.0288e-113	-0.0953115	0.229224	0.302575	0.000152339	-0.0471274	0.682316	-1.1346	3.44908e-57
CTTNBP2	-0.571882	1.77017e-13	-1.07243	1.73463e-42	-0.589533	6.05138e-14	0.329213	0.000153166	0.346865	9.42665e-05	-0.500549	2.68879e-09
ESPL1	-1.4594	8.07528e-32	-0.902989	1.4304e-13	-1.68328	5.06169e-45	-0.49232	0.000153166	-0.268433	0.112162	0.556408	8.34444e-05
SMARCD3	-0.0709563	0.666596	-0.32437	0.0242453	-0.126591	0.444579	0.578833	0.000153484	0.634467	5.20723e-05	-0.253413	0.141259
MAD2L1	-0.690158	7.66428e-21	-0.863818	8.71753e-31	-0.48207	1.11238e-10	0.308226	0.000153484	0.100138	0.359296	-0.17366	0.0605351
DKC1	0.284113	1.58436e-07	0.412991	1.09077e-14	0.354947	5.07324e-11	0.231203	0.000153484	0.160368	0.0119569	0.128878	0.03889
NOP56	0.0679444	0.169154	0.36291	2.28724e-16	0.105211	0.0280692	0.190218	0.00015646	0.152952	0.00368934	0.294966	2.34292e-10
SDR16C5	-0.919877	6.46148e-16	-1.36122	4.93272e-30	-0.82332	2.80007e-12	0.464072	0.000160891	0.367515	0.0119737	-0.441345	0.00161262
PLEKHH1	0.309103	0.0341332	0.346944	0.0157604	0.0520724	0.742593	-0.564788	0.000160894	-0.307758	0.0645145	0.0378416	0.866061
LOC610164	-0.27618	0.0114546	-0.17428	0.112048	-0.0686609	0.585788	0.444388	0.000161425	0.236869	0.0714893	0.1019	0.473127
TMEM132A	0.447414	0.0317657	-0.107752	0.639956	0.156116	0.455421	-0.805068	0.000161841	-0.51377	0.0227312	-0.555166	0.0178373
PAIP2B	0.710857	8.79299e-05	2.32034	2.44028e-46	0.374352	0.0269617	-0.734961	0.000164553	-0.398456	0.0503346	1.60948	6.95301e-24
COPZ1	-0.284627	0.00162532	-0.206644	0.0231769	-0.160607	0.0810514	-0.362447	0.000166077	-0.486466	2.16618e-07	0.0779827	0.526587
ELF4	-0.157267	0.297658	-0.404258	0.00373362	-0.451522	0.00081993	-0.55706	0.000166374	-0.262805	0.128541	-0.246991	0.141202
GOLGB1	-2.35476	2.4386e-106	-2.59891	1.81462e-126	-2.17815	6.78985e-94	-0.453473	0.000168662	-0.630086	1.35559e-07	-0.244141	0.0707324
U2AF1	0.00923218	0.931105	0.00808482	0.925824	0.146286	0.07381	0.319869	0.00016997	0.182815	0.0500363	-0.00114736	0.993808
HOXA6	-0.581472	1.77287e-09	-0.446663	4.5876e-06	-0.658864	4.06337e-11	0.39628	0.000170267	0.473672	2.98376e-05	0.13481	0.297879
EPHX2	-0.247049	0.608305	0.114973	0.797035	0.163741	0.664291	-1.4775	0.000170632	-1.88829	2.79704e-06	0.362022	0.525804
AMMECR1	-0.85179	7.95983e-09	-1.39937	5.12454e-20	-0.940849	2.62189e-11	-0.591345	0.000172024	-0.502285	0.00369613	-0.54758	0.00182162
RPP25	1.60839	3.49227e-10	1.09966	3.07187e-05	1.50955	1.82462e-07	1.22798	0.000172326	1.32682	1.45914e-06	-0.508727	0.0852612
STC2	1.11734	9.17572e-17	2.17374	1.33616e-64	1.70068	1.57907e-34	0.630634	0.000180276	0.0472981	0.833094	1.05639	1.97968e-17
UCK2	-0.57686	1.07303e-21	-1.27317	7.64046e-90	-0.507212	7.91763e-17	0.250652	0.000180297	0.181004	0.0160596	-0.696306	3.06514e-25
LOC475395	1.08068	0.00551211	1.24558	0.00111531	0.984438	0.00144321	-1.51513	0.000181271	-1.41889	6.26047e-05	0.164902	0.755596
GRIN2C	0.3711	0.338303	1.68718	2.41232e-07	0.498072	0.287649	1.62513	0.000182332	1.49816	0.00040619	1.31608	0.000158405
PSMB10	-0.493883	1.64499e-06	-1.19696	6.56368e-31	-0.0100325	0.944717	0.428152	0.000185437	-0.0556979	0.748094	-0.703076	1.60882e-10
PPID	-0.792828	3.0068e-33	-0.660178	1.98836e-23	-0.605676	8.12004e-20	0.274889	0.000186493	0.0877373	0.372036	0.13265	0.112013
CTGF	0.453123	0.0083154	2.29881	1.05929e-50	0.254334	0.19844	0.724958	0.000187994	0.923747	5.32876e-07	1.84568	1.61411e-32
EIF4G2	0.372353	1.88104e-13	0.765336	2.01044e-53	0.354118	2.89749e-12	-0.215539	0.000189251	-0.197305	0.00057978	0.392983	3.06695e-14
STAT3	-1.28593	7.24144e-55	-2.2969	2.97219e-152	-0.988052	1.63687e-34	-0.34149	0.000190483	-0.639371	4.61602e-13	-1.01097	9.65839e-28
UBR5	-1.01791	1.51752e-18	-1.01482	1.77558e-18	-1.11105	3.86133e-22	-0.488002	0.000190927	-0.394861	0.0037352	0.00309057	0.988122
C23H3orf33	-0.150213	0.216016	-0.0472128	0.698186	-0.00277486	0.992196	0.460144	0.000191057	0.312706	0.0196785	0.103	0.498297
AMD1	0.108182	0.0987556	0.284027	2.98918e-06	0.0820188	0.229291	0.256069	0.000192968	0.282232	2.51992e-05	0.175845	0.00968025
GRHL2	-0.383939	0.00133395	0.327441	0.00487775	-0.214542	0.0731373	-0.469453	0.000193213	-0.638851	2.78368e-07	0.71138	3.70067e-09
PIK3R3	0.329732	0.0439145	-0.00340374	0.986438	-0.0576671	0.748861	-0.628463	0.000197257	-0.241064	0.235788	-0.333135	0.0759367
PTPRE	3.63379	2.2198e-22	4.95072	1.5342e-42	2.40032	5.88359e-21	-1.69635	0.000198498	-0.462874	0.0885825	1.31693	1.10038e-09
PTGES3	-0.677915	1.61487e-34	-0.626657	1.13676e-29	-0.464808	7.83836e-17	0.233935	0.000198876	0.0208285	0.835762	0.0512579	0.513128
AURKA	-0.0560377	0.52099	0.104767	0.183752	0.0260847	0.782266	0.311822	0.00020017	0.229699	0.0101406	0.160804	0.07141
PANX1	0.224674	0.0084611	0.161712	0.0595334	0.114728	0.215629	0.346067	0.000201104	0.456014	2.73171e-07	-0.0629623	0.587409
ADCY6	-0.35559	0.00647499	-0.969426	5.22895e-14	-0.416745	0.000922273	-0.513463	0.000201104	-0.452308	0.00162117	-0.613836	1.1184e-05
ARHGDIG	0.0804987	0.532803	0.0782855	0.518467	0.0519155	0.680888	-0.443502	0.000201474	-0.414919	0.000671061	-0.00221319	0.991789
KIAA1147	0.884631	7.00642e-09	1.1646	9.16363e-15	0.40109	0.00703856	-0.635733	0.000201877	-0.152192	0.476683	0.279968	0.109316
MRPL51	0.62571	3.87279e-17	0.497427	4.49096e-11	0.664969	1.04915e-18	0.322765	0.000202309	0.283505	0.000758378	-0.128283	0.162859
LOC100856041	-0.252472	4.97355e-06	0.0474213	0.418903	-0.181053	0.00141607	0.226628	0.000203045	0.155209	0.0199947	0.299893	2.14872e-07
RRM2B	0.688185	2.4101e-08	0.853569	2.75963e-12	0.232389	0.0713598	-0.402948	0.00579183	0.0528471	0.797958	0.165385	0.281936
LFNG	-0.235039	0.667949	-1.15863	0.0261689	0.334893	0.412436	-1.65977	0.000211597	-2.22971	6.11473e-07	-0.923592	0.14319
ADM2	1.12938	1.72831e-14	0.182319	0.283135	0.700957	5.2724e-07	-0.624282	0.000211881	-0.195854	0.306753	-0.947066	1.74477e-09
LOC100686073	1.12855	2.47578e-64	0.396249	1.0318e-08	1.5646	1.18618e-122	0.29226	0.000213319	-0.143789	0.085128	-0.732299	9.75422e-27
NIP7	-0.405987	3.4899e-13	-0.510333	1.418e-19	-0.295078	1.87417e-07	0.22897	0.000214187	0.11806	0.109222	-0.104346	0.145505
RAPGEFL1	4.0526	2.85051e-47	4.71413	1.1341e-64	2.15664	9.98787e-21	-1.29298	0.00021581	0.60299	0.0117167	0.661524	0.00208336
TXNL1	0.0830811	0.376474	0.00194976	0.984903	0.369758	9.73562e-06	0.344995	0.000215936	0.0583179	0.659731	-0.0811313	0.46801
SNX7	-0.315894	2.21693e-05	-0.542027	2.87506e-13	-0.0458143	0.605353	0.302703	0.000220921	0.0326238	0.799412	-0.226133	0.00795276
DENND2C	0.660745	1.25524e-18	1.39129	4.4836e-82	0.322105	1.62111e-05	-0.315985	0.000222381	0.0226542	0.865818	0.730545	1.7836e-23
TSPAN32	-1.45399	0.000250461	-1.79547	2.30606e-05	-0.860466	0.00482777	-1.25194	0.000222663	-1.84547	1.10569e-05	-0.341471	0.608321
NEK1	-1.01381	2.18409e-20	-1.56613	7.74848e-41	-1.13527	1.39734e-27	-0.423058	0.00022881	-0.301598	0.0303184	-0.552318	3.80404e-05
PFDN6	0.188272	0.123412	-0.0764226	0.537176	0.389729	0.000881805	0.472926	0.000229476	0.271468	0.0511533	-0.264694	0.0456012
FIBCD1	2.51997	3.50581e-06	5.37565	2.22377e-27	1.28768	0.00115667	-2.23258	0.000231173	-1.00029	0.0356792	2.85568	4.58455e-14
SLC25A40	-0.894587	9.31281e-20	-1.97675	8.00904e-72	-0.744624	1.28443e-13	0.395141	0.000232381	0.245178	0.0611486	-1.08216	8.23475e-20
PFDN2	0.442557	4.4233e-12	0.175292	0.00916622	0.472945	2.11924e-13	0.271023	0.000232794	0.240635	0.000927458	-0.267265	0.000123943
SDCBP	-0.131985	0.0399904	-0.0889116	0.163449	-0.0851827	0.208185	0.252718	0.000232896	0.205916	0.00332554	0.0430731	0.617822
NCOR1	-1.26415	5.59337e-51	-1.03457	8.27448e-35	-1.16141	5.12969e-45	-0.344261	0.000235543	-0.446997	2.23469e-06	0.229575	0.022826
NAT16	0.167782	0.418179	0.258573	0.175408	0.507474	0.0107793	0.772818	0.000237693	0.433126	0.0574015	0.0907907	0.739797
MFSD5	0.608389	7.55346e-08	0.859865	1.03991e-14	0.488242	5.43441e-06	-0.462945	0.000238227	-0.342798	0.0064757	0.251476	0.0499398
VPS13B	-0.903313	4.34664e-08	-0.428638	0.0106096	-1.14049	1.24175e-12	-0.665094	0.000245076	-0.427919	0.0337157	0.474675	0.0111455
CYB5R4	-0.189076	0.00437543	-0.143089	0.0329312	0.162849	0.0145663	0.259795	0.000245597	-0.0921306	0.304912	0.0459875	0.628058
GLG1	-2.13947	1.89722e-131	-2.30365	1.0588e-145	-1.7134	3.79855e-92	-0.347003	0.000245862	-0.77307	3.75471e-16	-0.164184	0.170826
DCTPP1	-0.0683762	0.670583	0.203933	0.139991	0.0852557	0.600351	0.549574	0.000247203	0.395942	0.0132752	0.272309	0.0846701
C24H20orf96	-0.555033	0.136474	0.450316	0.188553	-0.0925532	0.857115	1.47703	0.000248679	1.01455	0.0302113	1.00535	0.00848787
POLE3	0.590003	2.20064e-18	1.50697	4.93548e-117	0.461545	1.09396e-11	0.0673608	0.572645	0.19582	0.0148648	0.916963	1.81388e-43
NOG	2.16643	5.60233e-09	-0.755886	0.100429	2.91041	6.91261e-11	1.91171	0.000251397	1.16773	0.00450564	-2.92232	6.61163e-12
LOC488104	-0.278004	0.0092668	-0.401448	0.000170519	-0.242694	0.0316778	0.414276	0.000251845	0.378966	0.00240708	-0.123445	0.391978
TTC3	-0.775065	8.80255e-15	-0.925518	1.97718e-20	-0.757395	1.89424e-14	-0.411456	0.000253122	-0.429126	0.000138954	-0.150453	0.244259
SPRYD7	0.470011	8.98976e-11	0.34949	2.32107e-06	0.458611	5.15022e-10	0.306591	0.000254481	0.317991	7.78916e-05	-0.120521	0.181753
ADAMTS1	2.04062	1.07185e-56	2.347	2.11196e-75	2.20102	1.80191e-76	-0.566353	0.000254481	-0.726751	2.9626e-09	0.306384	0.0224422
BEX4	0.533551	9.21204e-11	0.983328	1.6014e-34	0.40243	2.45931e-06	0.349399	0.000254481	0.480519	5.64923e-08	0.449778	8.93392e-08
TK2	-0.00266628	0.998076	0.589922	3.99672e-07	0.202504	0.130772	0.494761	0.000255725	0.28959	0.0546942	0.592588	1.79356e-06
HERC1	-0.995018	1.30206e-10	-0.709436	4.85985e-06	-1.58783	9.42857e-26	-0.62161	0.000256835	-0.0287995	0.92515	0.285582	0.139397
DOCK9	-0.360444	0.00155204	-0.477656	1.96001e-05	-0.34019	0.00263554	-0.452685	0.000258786	-0.47294	0.000119223	-0.117211	0.43385
BCL7B	0.838096	1.33924e-19	1.29115	1.37853e-45	0.930871	2.52295e-23	0.397222	0.000259031	0.304447	0.00463334	0.453056	2.48996e-06
CREB3	-0.546059	4.54119e-14	-1.15195	2.65855e-52	-0.335621	5.67593e-06	0.292667	0.000259031	0.0822295	0.458026	-0.605891	9.33949e-14
USP1	-0.756049	2.20054e-29	-0.730779	3.16958e-27	-0.705659	2.50827e-25	0.27397	0.000259755	0.223579	0.00690324	0.0252701	0.817962
RASSF7	0.36938	5.22859e-06	0.423398	1.36009e-07	0.446734	3.75481e-08	0.335132	0.00026033	0.257778	0.00587889	0.0540181	0.638177
RBBP6	0.522743	2.0148e-18	1.23405	1.05023e-99	0.367426	1.21956e-09	0.0841136	0.363023	0.239431	0.000392759	0.71131	3.51876e-33
SIPA1L1	-0.502914	4.98526e-07	-0.0449189	0.681036	-0.531825	7.86591e-08	-0.407373	0.000262811	-0.378462	0.000791657	0.457996	1.44789e-05
VGF	1.44528	6.54223e-20	1.73931	1.15348e-28	1.69269	1.46793e-23	0.742673	0.00026401	0.495257	0.00482498	0.294028	0.0952326
SLC35F2	0.462683	2.03278e-18	0.721064	2.09429e-43	0.521835	6.34097e-23	0.222916	0.000269459	0.163764	0.00865299	0.258381	3.49736e-06
RPS26	0.861793	3.47501e-40	1.26975	1.93448e-86	0.871947	7.31437e-41	0.274923	0.000269701	0.264769	0.000350157	0.407962	1.91041e-09
FAM185A	0.469038	2.46698e-07	0.753965	2.08803e-17	0.390456	4.1376e-05	0.383549	0.000270511	0.46213	3.09523e-06	0.284927	0.00364916
RNPS1	-0.20225	5.62119e-06	0.350055	4.11953e-16	-0.103174	0.0274501	0.179957	0.000271073	0.0808806	0.167732	0.552305	6.95438e-36
ZSWIM8	-0.104472	0.215734	0.00785633	0.928875	-0.172898	0.0283452	-0.306771	0.000275719	-0.238345	0.00749655	0.112329	0.2492
YBX3	-0.718055	7.17182e-30	-0.984924	2.8159e-54	-0.583993	4.92915e-20	0.262444	0.000276689	0.128383	0.125086	-0.266869	0.000151833
FRMD4A	0.868721	1.01237e-07	0.943775	7.25135e-09	0.458086	0.00321812	-0.662532	0.00027688	-0.251897	0.216429	0.0750535	0.751719
PBDC1	-0.377947	1.37521e-08	-0.847604	5.64171e-37	-0.154752	0.0285764	0.27148	0.00027726	0.0482855	0.654775	-0.469656	3.21051e-11
ZNF800	-1.63723	7.24331e-68	-1.89098	2.59947e-83	-1.4402	6.36962e-52	0.363829	0.000277658	0.166804	0.234374	-0.253753	0.0415809
USP25	-1.55903	3.73654e-46	-2.58259	5.05099e-91	-1.20877	4.7262e-33	-0.404499	0.000278967	-0.754766	5.17362e-10	-1.02356	7.89497e-13
CBS	-0.841846	7.69234e-36	-1.664	7.54086e-121	-0.66333	1.34255e-22	0.273797	0.000280109	0.0952807	0.336919	-0.822155	1.17134e-27
MRPL21	1.07366	8.19628e-25	1.15032	1.75959e-28	1.07753	1.1533e-24	0.441288	0.000282614	0.437426	0.000200708	0.0766556	0.606903
ADGRL1	0.120599	0.508811	-0.102894	0.563646	-0.361804	0.018585	-0.604866	0.000286756	-0.122463	0.616872	-0.223493	0.288695
ZFAND5	-0.437924	1.55657e-14	-0.942954	9.27186e-61	-0.33126	9.5237e-09	0.23412	0.00028965	0.127456	0.0812699	-0.50503	4.87924e-17
RABGGTB	0.669347	7.20582e-24	0.818912	2.9969e-35	0.839036	1.66905e-36	0.28191	0.000292602	0.11222	0.205296	0.149565	0.0544914
CACYBP	0.271578	0.00019109	0.892627	8.13605e-38	0.42495	3.11918e-09	0.294925	0.000293202	0.141553	0.122417	0.621049	4.63626e-18
MPP7	-0.836265	6.01939e-10	-1.69879	6.8208e-33	-0.781807	1.98128e-09	-0.530064	0.000295976	-0.584522	0.000117711	-0.862524	2.53514e-08
HSPD1	-1.36579	2.84715e-149	-1.40027	2.60333e-156	-1.16903	1.49162e-109	0.218556	0.000296777	0.0217901	0.817387	-0.0344747	0.662228
WRNIP1	0.519584	1.32357e-13	0.605626	5.21136e-18	0.520345	6.51376e-14	0.0196537	0.917135	0.0188928	0.883534	0.0860421	0.344226
STOX2	-0.38689	0.0291575	-0.424133	0.0154304	-0.37323	0.0479941	0.684888	0.000303818	0.671227	0.000821432	-0.037243	0.89806
ZHX1	0.248421	0.0909675	0.366997	0.00933766	0.21795	0.102905	-0.53	0.000305264	-0.49953	0.000698588	0.118576	0.532304
SETD7	-0.0934804	0.346132	0.317136	0.000300852	-0.342847	8.83721e-05	-0.350679	0.000305965	-0.101313	0.427307	0.410616	9.16615e-06
BTBD3	0.376314	1.88263e-06	0.81018	1.85603e-26	0.314719	3.91793e-05	-0.316143	0.000307599	-0.254548	0.00413702	0.433866	5.88595e-08
PDE3A	-0.629472	0.000330359	-1.70039	1.19938e-20	-0.0361604	0.873397	0.694232	0.000312473	0.10092	0.730118	-1.07092	5.27868e-08
COQ10A	1.02396	2.69188e-30	0.966989	1.42076e-26	1.05214	4.15979e-30	0.396999	0.000313806	0.368816	0.000158383	-0.056973	0.651331
TTYH3	-0.715469	1.86893e-18	-0.657097	1.33068e-15	-0.67528	1.1722e-17	-0.320551	0.000316535	-0.36074	0.000107836	0.058372	0.636999
APBB1	1.37494	6.02127e-05	2.3036	8.3927e-13	0.320546	0.322619	-1.35067	0.000316674	-0.296274	0.502047	0.928661	0.00361969
AQP3	4.9316	2.82601e-35	4.77684	4.00734e-33	2.54118	2.45757e-18	-1.7859	0.000320976	0.604522	0.0388662	-0.154764	0.651562
SPON2	-0.7064	0.21742	-0.190704	0.732655	0.638968	0.125748	-1.77984	0.000321605	-3.1252	5.14264e-10	0.515696	0.48027
SKIL	-0.166654	0.0820424	-0.367414	4.61792e-05	-0.262341	0.00442622	-0.362558	0.000325539	-0.266871	0.0111449	-0.20076	0.0561009
ING5	0.499162	3.52297e-05	0.79918	9.78864e-12	0.539304	9.20872e-06	0.264675	0.0975596	0.224533	0.142856	0.300018	0.024607
KIF1BP	-0.272474	4.54694e-06	-0.0154893	0.815052	0.0287257	0.687005	0.234161	0.00033102	-0.0670382	0.444736	0.256985	6.40399e-05
LOC474798	0.336456	0.000167665	0.50634	6.38009e-09	0.50912	7.67005e-09	0.359777	0.000331148	0.187114	0.0906438	0.169884	0.105262
CD40	-0.834509	1.31742e-05	-1.75146	1.60124e-16	-0.702834	0.000775586	0.741162	0.000334197	0.609487	0.0144409	-0.916953	0.000149803
IGSF23	-0.0430596	0.768923	-0.180324	0.14875	0.287966	0.0192601	-0.479015	0.000334819	-0.81004	4.56611e-11	-0.137264	0.379553
TIGD7	0.243121	0.00041056	0.747661	1.22029e-30	0.21676	0.00113447	-0.268322	0.000337597	-0.241962	0.00131364	0.504541	8.40056e-14
RNF122	-0.486163	0.0426569	-1.23354	1.26434e-06	-1.09326	1.86669e-07	-0.820726	0.000337597	-0.21363	0.548409	-0.747379	0.012309
MFAP3L	-1.24252	9.79996e-15	-1.23163	3.86639e-14	-1.4865	1.04461e-22	-0.59456	0.000337597	-0.350582	0.101889	0.010886	0.969109
PARD6B	-0.246728	0.00328081	0.165627	0.0485452	-0.138376	0.12052	0.330157	0.000338961	0.221805	0.0240028	0.412355	1.28959e-06
IL10RA	0.615364	2.88327e-11	-0.681188	3.21694e-11	0.61107	4.2516e-12	-0.375353	0.000344076	-0.371059	0.00019957	-1.29655	4.00393e-37
TOMM7	1.02939	5.90177e-23	0.715705	1.65353e-11	1.04346	1.08146e-22	0.445813	0.000344076	0.431747	0.000203917	-0.313687	0.00711044
FBLN5	-0.307828	0.0176358	-0.701135	6.93703e-08	-0.047978	0.732284	-0.471292	0.000345899	-0.731141	1.68188e-08	-0.393308	0.00878027
LOC111097881	-0.133815	0.355836	-0.415208	0.002181	-0.168309	0.266742	0.515525	0.000345903	0.550018	0.000285171	-0.281393	0.0811916
GARNL3	0.131255	0.322153	0.220083	0.0745241	0.0559176	0.710515	0.482237	0.000349213	0.557574	3.14053e-05	0.0888275	0.59758
TCP11L2	-0.967453	3.0495e-06	0.301908	0.118359	-1.50788	1.3958e-15	-0.703773	0.000349213	-0.163348	0.640476	1.26936	3.17335e-09
TAP1	-0.575672	2.52472e-19	-1.07723	1.33841e-58	-0.0999308	0.155115	0.254448	0.000349213	-0.221293	0.00378606	-0.50156	3.70183e-12
ADAM22	0.402824	0.00658505	0.904918	1.10708e-10	0.0406159	0.832265	0.591352	0.00035566	0.95356	6.37974e-10	0.502094	0.00102865
MAK16	0.155672	0.0239819	0.641855	1.02225e-23	0.137716	0.0512317	0.266444	0.000357878	0.2844	9.85398e-05	0.486183	2.55909e-13
HPRT1	-0.358562	2.6851e-07	-0.384673	3.36952e-08	-0.257242	0.000317695	0.278313	0.000358868	0.176993	0.0400553	-0.0261106	0.810869
LOC111098737	1.78279	4.60664e-40	2.75084	4.20255e-98	1.54162	2.85893e-26	0.627119	0.000370164	0.868293	1.46018e-10	0.96805	3.66996e-15
IRF5	0.180033	0.0900102	-0.320576	0.00273229	0.00826872	0.955855	0.402807	0.000379188	0.574572	1.82798e-07	-0.500609	6.77328e-06
GLS	-1.19056	2.63055e-72	-1.83361	7.70424e-166	-0.854808	7.91457e-38	0.271575	0.000383346	-0.0641733	0.537094	-0.643056	4.10971e-20
WNT10A	0.980346	3.03112e-10	0.0631213	0.736588	0.646975	0.000243134	0.687776	0.000387091	1.02115	1.01283e-09	-0.917224	5.1713e-08
DLA-DRA	-0.0940041	0.380103	-0.289564	0.00250773	-0.0638315	0.569815	0.379601	0.000387389	0.349428	0.00107209	-0.19556	0.0792256
CD3EAP	-0.398759	6.95784e-05	-0.684442	1.85129e-11	-0.248715	0.0189669	0.387499	0.000387582	0.237455	0.0637593	-0.285683	0.0175118
FZD5	-1.02222	2.84938e-09	-2.33714	7.60476e-30	-1.19608	6.27276e-14	-0.621879	0.000394127	-0.448017	0.0390927	-1.31492	7.9323e-09
SP4	-1.27765	5.31374e-23	-2.39468	1.44722e-66	-1.1182	2.52323e-17	0.513177	0.000394211	0.353725	0.0338078	-1.11702	7.95582e-14
UNC119B	0.484154	4.10675e-15	0.931095	4.99855e-54	0.223233	0.000331564	-0.249304	0.000394467	0.011617	0.921123	0.446941	6.36716e-13
CHD6	-0.96843	8.66483e-09	-0.13426	0.445714	-1.25214	7.14737e-15	-0.638306	0.000400859	-0.354596	0.10514	0.83417	3.46071e-06
CHRM4	-0.790853	2.01018e-39	-1.02869	1.52625e-62	-1.07396	1.58768e-73	-0.234751	0.000401141	0.0483597	0.630969	-0.237833	0.000817874
ANKRD44	0.406955	5.16392e-05	0.838328	3.51866e-18	-0.0277447	0.820246	-0.391543	0.000402992	0.0431558	0.797209	0.431374	2.77571e-05
LOC611209	0.598974	2.33093e-13	0.887685	3.17676e-28	0.489787	4.55343e-09	0.336936	0.000405679	0.446122	4.50605e-07	0.288711	0.00110071
DHRS7B	-0.550618	2.50022e-19	-0.347448	1.85399e-08	-0.490234	2.39461e-15	0.238069	0.00041099	0.177685	0.0231864	0.203169	0.00466141
MBNL2	-0.764185	5.25452e-16	-1.64198	2.99017e-64	-0.693726	3.88449e-13	0.377708	0.000411947	0.30725	0.00701267	-0.877796	9.87452e-18
NCOA1	-0.977901	7.8976e-08	-1.32292	1.98219e-12	-0.890756	1.78505e-07	-0.674531	0.000412373	-0.761677	0.000203416	-0.345014	0.157275
DDX59	-0.17422	0.0254232	-1.04044	1.12664e-39	-0.0238289	0.79979	0.292867	0.000412774	0.142475	0.14724	-0.866222	7.73099e-26
HTT	-1.15014	7.7341e-26	-0.84559	1.08412e-14	-1.35313	5.82415e-36	-0.437062	0.000413526	-0.234077	0.101286	0.304554	0.0170984
CDK16	-0.20684	0.00541667	-0.274217	0.000175565	-0.227499	0.0017066	-0.282292	0.000413579	-0.261634	0.00137828	-0.0673769	0.500018
WLS	0.159278	0.0160714	-0.220843	0.000670918	0.339216	5.36998e-08	-0.252199	0.000419861	-0.432136	4.30816e-11	-0.380121	1.00422e-08
RAB11FIP4	-0.483297	0.00240924	0.17122	0.278374	-0.634215	1.15752e-05	-0.565792	0.000419861	-0.414875	0.0278175	0.654518	9.61059e-05
ZDHHC5	0.215548	0.000465045	0.336989	1.98241e-08	0.116096	0.0698064	-0.240228	0.000423851	-0.140777	0.0571895	0.121441	0.0906501
DBR1	0.767744	7.12991e-26	1.08286	5.89841e-51	0.844507	2.18662e-30	0.306464	0.000431132	0.229701	0.00683403	0.315113	3.84017e-05
MRPL37	0.508826	2.15919e-11	0.550959	3.96224e-13	0.438715	1.62576e-08	0.311207	0.000434262	0.381318	4.25159e-06	0.0421323	0.707272
OSGIN1	0.265632	0.378798	1.8406	1.19789e-13	0.362809	0.278942	1.13041	0.000435176	1.03324	0.00122736	1.57497	1.14892e-09
NFKBIB	0.121128	0.154037	-0.171243	0.0394398	0.196342	0.0180126	0.311717	0.000436077	0.236503	0.0108697	-0.292371	0.000849631
LOC106559289	-0.79375	1.18983e-06	-0.905448	5.85532e-08	-0.254704	0.162025	0.621075	0.000436077	0.0820286	0.779735	-0.111697	0.6627
ITPR1	-1.25391	1.24114e-26	-2.02185	2.80607e-60	-1.27554	2.88449e-26	0.461456	0.000436294	0.483079	0.000691351	-0.767937	1.43905e-08
LOC111095540	0.456507	0.0516353	-0.0667881	0.79997	-0.0420193	0.873133	-0.846397	0.000443668	-0.347871	0.219847	-0.523295	0.0519976
ENTPD7	0.259637	0.141405	0.672506	3.1021e-05	-0.193517	0.269927	-0.632686	0.000444934	-0.179533	0.443669	0.412869	0.0239887
ABHD5	0.124548	0.175549	0.459181	2.89893e-08	0.00509956	0.966616	-0.325285	0.000451276	-0.205836	0.0423651	0.334632	0.000194851
SQLE	-0.712474	1.30864e-26	-2.47932	9.1765e-266	-0.366443	4.71857e-08	-0.267334	0.00045193	-0.613365	9.45418e-19	-1.76685	2.36124e-130
DUSP6	0.507295	3.91965e-06	-0.57556	2.02852e-07	0.112005	0.366113	-0.43615	0.000456136	-0.0408606	0.830521	-1.08286	2.48883e-22
SUGP2	-0.275308	0.00263455	-0.411368	6.94817e-06	0.300989	0.000809047	0.345946	0.000458948	-0.230351	0.0341008	-0.13606	0.250623
MRPL9	0.430524	5.80481e-08	0.7384	1.85682e-21	0.351035	1.62648e-05	0.320176	0.000463784	0.399665	3.53332e-06	0.307875	0.00026208
ITGAV	-1.57875	1.38947e-70	-2.35598	1.1028e-149	-1.23288	2.21967e-44	-0.357021	0.00047624	-0.702894	1.08805e-13	-0.777231	4.48225e-16
LOC102153511	2.50529	2.38094e-06	1.71322	0.00220737	2.3613	8.25487e-09	-2.10271	0.000479805	-1.95871	1.26632e-05	-0.792069	0.170186
DAZAP1	-0.280822	2.92899e-08	-0.200843	8.88252e-05	-0.247971	1.25912e-06	0.198113	0.000482025	0.165261	0.006016	0.0799796	0.21487
FSTL1	-0.895269	2.64703e-24	-1.57445	1.01175e-71	-0.715141	5.06834e-16	-0.354691	0.000482349	-0.53482	1.78927e-08	-0.679181	1.86077e-13
SEC11A	0.0452609	0.608488	0.00893147	0.915819	0.105078	0.203068	0.295078	0.000484167	0.235261	0.00654509	-0.0363294	0.745558
NPHP4	-1.1554	1.97895e-13	-1.35961	2.5123e-16	-1.12341	1.21111e-15	-0.529606	0.000484954	-0.561597	0.00330579	-0.20421	0.403741
POLB	0.441638	0.00181411	0.370232	0.00998662	0.484728	0.000214847	-0.466882	0.00313186	-0.509972	0.000590395	-0.0714064	0.729578
RPL23	0.433291	2.9599e-10	0.539553	2.16534e-15	0.5152	6.26038e-14	0.276102	0.000488486	0.194193	0.0180662	0.106262	0.214571
HCFC1R1	0.466744	1.36312e-06	0.381255	0.000103155	0.686354	1.3043e-12	0.390759	0.000488884	0.171149	0.171544	-0.0854896	0.517628
LOC102156908	-1.02694	7.57186e-16	-1.07936	8.88787e-17	-1.22756	4.39604e-24	-0.467819	0.000488884	-0.267205	0.118865	-0.0524183	0.807364
EXOSC2	0.837016	6.0956e-24	1.31373	7.69666e-59	0.702697	2.72581e-16	0.349484	0.000496006	0.483803	4.595e-08	0.476712	9.75689e-09
RBM18	0.876428	1.43409e-35	1.4928	2.08402e-103	0.905862	3.1072e-37	0.292778	0.000496294	0.263344	0.000983708	0.616369	1.64139e-18
CCDC112	-0.704075	2.15827e-10	-0.735546	4.58336e-11	-0.746152	5.93587e-11	0.430193	0.000497587	0.472271	0.000330581	-0.0314714	0.867116
BCDIN3D	0.0646971	0.736136	0.576788	0.000200437	-0.118265	0.483824	-0.588818	0.00049903	-0.405856	0.0290307	0.512091	0.00281499
NFE2L3	1.3692	5.75137e-18	1.8915	1.19685e-33	1.47347	7.86388e-20	0.659327	0.000505752	0.555057	0.00220449	0.522303	0.00231609
TLCD1	-0.696999	0.000121282	-1.42584	2.13752e-13	-0.242503	0.239332	0.684767	0.000508814	0.23027	0.397045	-0.728837	0.0011031
GEMIN6	1.18611	3.80405e-73	1.21095	5.83222e-76	1.13099	2.051e-65	0.275473	0.000511439	0.330592	3.08725e-06	0.024842	0.804588
MRPL33	0.789449	3.91495e-21	0.963934	4.90307e-31	0.810863	1.72534e-21	0.348067	0.000511506	0.326653	0.000506896	0.174485	0.074058
LOC100682992	0.391701	0.000147301	1.29906	3.67916e-40	0.560933	4.60689e-08	0.406803	0.000512531	0.23757	0.0577806	0.907364	2.10545e-19
SULT4A1	0.320451	0.25152	0.294292	0.275179	0.190357	0.579242	1.06479	0.00051276	1.19489	6.75654e-05	-0.0261588	0.951487
ANO4	-0.240157	0.0254299	-0.226746	0.0340679	-0.250857	0.0241486	0.398018	0.000512812	0.408718	0.000703682	0.0134109	0.940784
SLAMF9	0.547206	0.0149524	0.135595	0.581292	0.871382	5.85371e-06	-0.822457	0.000512812	-1.14663	6.21585e-08	-0.411611	0.122617
DHX58	-0.110701	0.186229	-0.706305	2.43095e-20	0.0412462	0.651014	-0.299296	0.000514125	-0.451243	2.1705e-08	-0.595603	7.01192e-14
TMEM243	0.366864	0.0142259	0.151241	0.324166	0.406524	0.00740693	0.574198	0.000518933	0.534538	0.0010498	-0.215623	0.229736
PLIN2	-0.795261	2.29516e-23	-0.29295	0.000310848	-0.532447	4.58959e-11	0.316066	0.000528636	0.0532519	0.692006	0.502311	2.79918e-09
SCAND1	0.612123	2.72127e-05	0.3997	0.00827723	1.10669	2.24714e-17	-0.560632	0.000533783	-1.0552	3.41408e-14	-0.212423	0.242556
TNIK	-1.40921	2.22797e-08	-1.72437	1.3536e-10	-1.39081	2.25182e-10	-0.826104	0.000539143	-0.844503	0.00533472	-0.315161	0.426916
EGR2	-0.208276	0.16625	0.296498	0.0328934	-0.270422	0.0477865	-0.508586	0.000541449	-0.44644	0.00487226	0.504774	0.000785236
LOC102157030	0.647333	2.86672e-05	1.11693	5.55697e-14	0.271952	0.0762269	-0.591589	0.000541593	-0.216208	0.278078	0.4696	0.00353331
PFDN5	0.308137	0.00159095	0.314413	0.00117816	0.196126	0.0477036	-0.371125	0.00054404	-0.259114	0.0207739	0.0062759	0.967442
NRBP2	0.176957	0.0506366	-0.296346	0.00101565	0.406498	6.08682e-07	-0.328505	0.000546914	-0.558046	1.51192e-10	-0.473303	3.62804e-07
IRX3	-0.68598	0.00017596	-1.6488	1.07755e-18	-0.348786	0.0778237	0.702369	0.000552291	0.365175	0.12393	-0.962817	2.03954e-06
ZSCAN12	1.2014	0.00036572	1.39537	2.60211e-05	0.447023	0.159983	-1.27502	0.000556488	-0.520639	0.185037	0.193969	0.661658
LOC111097406	0.419223	0.347289	0.53454	0.200136	-0.392394	0.310395	-1.44454	0.000560592	-0.632923	0.199365	0.115317	0.853039
TOR1A	0.681003	4.51546e-24	0.751302	7.6012e-29	0.841401	9.97273e-36	0.277064	0.000564296	0.116667	0.186072	0.0702987	0.432716
HNRNPC	-0.484164	4.11793e-20	-0.681456	1.99225e-38	-0.469711	7.35449e-19	0.209719	0.000565222	0.195265	0.00145772	-0.197291	0.000760554
STEAP3	-1.00769	1.44524e-11	-1.86954	7.72119e-29	-0.950825	4.96262e-12	-0.528382	0.000565222	-0.585245	0.000772516	-0.861855	6.27291e-06
MED19	-0.25099	0.0309938	-0.453656	6.40658e-05	0.234444	0.0468918	0.429618	0.000568932	-0.0558156	0.767561	-0.202666	0.148005
PLA2G4A	-0.807661	3.08448e-16	-1.62848	2.93603e-58	-0.804791	1.44334e-16	-0.385123	0.000569916	-0.387993	0.000630214	-0.82082	1.93571e-14
ZNF250	0.882352	6.32695e-24	1.27667	5.1804e-50	0.79766	3.06985e-22	-0.351729	0.000573148	-0.267036	0.00569188	0.394315	8.22721e-06
C20H19orf66	0.118322	0.242718	0.0212569	0.837752	0.151016	0.133625	0.359414	0.000587274	0.32672	0.00182374	-0.0970652	0.427013
EAPP	0.254368	0.000103574	0.607151	5.2174e-22	0.25889	9.29673e-05	0.254576	0.000590249	0.250054	0.00062277	0.352783	1.17294e-07
DOPEY1	-0.433663	0.00201628	-0.397254	0.00469068	-0.842095	2.08878e-10	-0.51373	0.000590457	-0.105299	0.631036	0.0364094	0.873567
ST14	-0.966359	1.25128e-24	-0.911375	1.46395e-21	-0.635808	5.26188e-13	-0.340469	0.000602411	-0.671021	5.09608e-11	0.0549843	0.722043
MB21D2	-0.283396	0.06667	-0.890367	1.07142e-08	-0.702589	1.46854e-05	0.560296	0.000604217	0.979489	1.11084e-08	-0.606971	0.0004849
RRP1B	0.151801	0.0102722	0.447697	9.49385e-16	0.227765	8.42555e-05	0.222576	0.000605728	0.146612	0.0338145	0.295896	5.82226e-07
IGFBP7	-0.476234	9.2259e-06	-1.4149	1.0019e-40	-0.0391938	0.767307	0.41684	0.000613655	-0.0201995	0.921131	-0.938666	1.51394e-17
RANGRF	0.305629	0.00209825	0.376606	0.000125189	0.302558	0.00339248	0.384421	0.000626114	0.387492	0.00043957	0.0709764	0.605476
SDC1	-0.63201	2.62639e-13	-1.40751	6.96312e-61	-0.33954	0.000128758	-0.341254	0.00062724	-0.633724	2.62912e-12	-0.775497	2.36416e-18
CDK8	-0.989824	1.57928e-38	-1.08998	2.96166e-44	-0.778895	2.72099e-24	0.284373	0.000636669	0.0734438	0.561463	-0.100156	0.36489
MRPS15	0.250824	0.000126449	0.727821	2.40799e-31	0.19645	0.00353417	0.252722	0.000641181	0.307096	1.40852e-05	0.476997	2.13998e-13
ESCO2	-1.49248	2.11637e-58	-1.4261	8.61906e-53	-1.36271	6.48305e-48	0.350016	0.000644197	0.220244	0.0808274	0.0663771	0.644971
NOB1	0.938838	1.3584e-39	1.7189	4.80594e-134	0.721539	4.3603e-23	0.292593	0.000650618	0.509892	1.02215e-11	0.780058	8.26541e-29
SMAGP	0.812556	2.68384e-25	1.02526	8.03166e-40	0.979996	3.53118e-38	-0.311686	0.000650684	-0.479126	4.10603e-09	0.2127	0.0155385
PEG10	-1.07582	4.77729e-12	0.628318	1.82312e-05	-1.80686	3.72876e-25	0.582738	0.000658102	1.31378	5.90881e-12	1.70414	9.93033e-28
NUP43	-0.0908279	0.295848	0.160157	0.0453787	-0.222486	0.00706708	0.298679	0.000671104	0.430338	5.6092e-07	0.250984	0.00366204
MED28	0.203127	0.000753729	0.599741	1.9499e-25	0.286763	1.43205e-06	0.230256	0.000673296	0.146619	0.0414465	0.396614	4.14459e-11
LAPTM5	1.67512	0.0132014	4.104	9.08589e-12	0.255304	0.694759	-2.42797	0.000681302	-1.00816	0.179297	2.42888	3.24407e-05
CHMP1B	0.226437	0.00189109	0.814127	6.97213e-33	0.059148	0.460101	-0.270687	0.000682243	-0.103398	0.282943	0.58769	8.7351e-17
TNS3	-0.752504	1.60931e-16	-1.15036	1.18243e-34	-0.829852	5.20957e-19	0.348236	0.000686516	0.425584	7.23981e-05	-0.397851	0.000170223
ARL14	0.764527	0.0115236	0.535357	0.0852609	1.57079	2.03009e-06	1.2874	0.00069385	0.481143	0.208037	-0.22917	0.569727
CLDN10	1.09391	0.0152368	0.991513	0.027893	2.14032	6.47317e-05	2.04808	0.00069582	1.00166	0.0613083	-0.102392	0.880298
FAM8A1	-0.572669	3.9451e-08	-0.849414	4.59891e-15	-0.392248	5.73551e-05	-0.369035	0.000700838	-0.549456	1.25859e-06	-0.276745	0.0380315
MAD2L2	0.288246	0.00486517	0.146983	0.165709	-0.025177	0.850556	0.389309	0.000708354	0.702732	5.1969e-11	-0.141263	0.267822
EFEMP1	-1.57192	1.72279e-18	-2.78298	9.29109e-38	-1.07373	2.46632e-11	-0.610761	0.000708459	-1.10895	1.70911e-08	-1.21106	9.74699e-07
ZSWIM7	-0.170979	0.219469	0.242542	0.0612601	-0.0123039	0.94583	0.486699	0.000708824	0.328024	0.0368771	0.413521	0.00298234
MPP6	0.490316	0.000554982	0.0555327	0.728884	0.140084	0.416735	0.559765	0.00071337	0.909997	2.43035e-09	-0.434783	0.00605641
RPF2	-0.327465	0.0018845	-0.411622	8.07225e-05	-0.15302	0.181517	0.392595	0.000729974	0.21815	0.100465	-0.0841566	0.567975
RPS10	0.679782	3.71076e-25	1.10022	1.92512e-64	0.667052	4.15911e-24	0.260042	0.000732517	0.272772	0.000240298	0.42044	7.4218e-10
XYLT2	-0.538303	1.73443e-05	0.0143181	0.916819	-0.726245	3.98674e-10	-0.437114	0.000736205	-0.249172	0.127605	0.552621	4.52071e-05
PROM2	-1.50702	3.92121e-71	-2.34568	3.47808e-149	-1.42407	1.60679e-62	0.319677	0.00074676	0.236731	0.0316211	-0.838661	8.55122e-18
FOXP1	-1.12476	5.18965e-27	-2.68244	6.23686e-120	-1.07088	1.3516e-25	-0.397263	0.000748275	-0.451143	0.000167207	-1.55768	4.58697e-38
IDI1	0.204315	0.00585224	0.263377	0.000267412	0.270189	0.000229519	0.277863	0.000748684	0.211989	0.0120803	0.0590622	0.551031
MTERF1	-0.354305	0.000778724	0.430396	1.74509e-05	-0.27032	0.0143322	0.390267	0.000748684	0.306282	0.0161764	0.784701	7.30802e-14
DLA-64	-0.954236	7.55429e-25	-1.70356	5.78645e-73	-0.682051	3.49543e-13	0.360236	0.000755322	0.0880499	0.547069	-0.749325	6.23011e-14
STEAP2	-0.810583	4.83249e-09	-1.84885	9.11649e-41	-0.278804	0.0618976	0.535586	0.000755438	0.00380704	0.98896	-1.03827	8.60881e-13
SLC2A12	0.353002	0.225331	0.738043	0.00537848	-0.449025	0.0845639	-0.959902	0.000759652	-0.157876	0.706863	0.385042	0.232114
DCXR	0.511579	1.34854e-09	0.300593	0.000511677	0.436688	3.9875e-07	0.331545	0.000760191	0.406437	1.06932e-05	-0.210986	0.030006
KIF1B	-1.42202	1.45647e-34	-1.80067	2.43324e-53	-1.21867	1.9879e-26	-0.446707	0.000766564	-0.650049	3.61962e-07	-0.378654	0.00513185
KIF3B	-0.524777	3.96007e-11	-0.342892	1.9492e-05	-0.357852	3.19481e-06	-0.291733	0.000769246	-0.458658	9.38518e-08	0.181885	0.0616974
HAVCR1	-1.25494	2.58584e-51	-1.89724	7.92759e-114	-0.981727	1.01506e-31	0.3272	0.000774129	0.0539816	0.699733	-0.642296	3.42687e-13
TCN2	-0.934344	5.83406e-35	-1.59507	1.51778e-87	-0.786907	6.62454e-25	0.28471	0.000774129	0.137273	0.201035	-0.660724	4.0851e-14
RAB3IP	-0.526975	9.06889e-16	-0.646995	2.34168e-22	-0.423762	1.66576e-10	0.247278	0.000777092	0.144064	0.0975221	-0.12002	0.161379
STON2	-0.631247	2.72253e-08	-1.08556	5.84837e-22	-0.624727	3.09449e-08	-0.434535	0.000777707	-0.441055	0.000574574	-0.454316	0.000251177
LOC106558258	0.487406	0.225949	0.739055	0.0490755	-0.251484	0.489694	-1.30422	0.000777707	-0.565334	0.212303	0.251649	0.617946
SH3BP2	-0.271503	2.65776e-05	-1.33002	7.55863e-87	-0.284882	1.24571e-05	0.242849	0.000780086	0.256228	0.000491357	-1.05852	3.12202e-52
IL11	1.93943	1.22147e-13	1.28321	4.09477e-06	1.30908	3.95945e-09	-1.04395	0.000782903	-0.413606	0.135862	-0.656222	0.014894
ARHGEF26	1.43421	3.31372e-29	1.95072	1.30309e-54	0.950568	3.55072e-15	-0.51453	0.000784339	-0.0308883	0.888976	0.516513	3.50978e-05
MIS12	0.317527	6.11059e-06	0.371865	1.05261e-07	0.500893	4.98668e-13	0.270659	0.000797167	0.0872933	0.374982	0.0543381	0.579665
TYSND1	0.628879	7.39367e-09	0.461373	3.67103e-05	0.365835	0.000602692	-0.415646	0.000799672	-0.152602	0.290899	-0.167506	0.216705
SPRYD3	-0.563877	2.72549e-07	-0.716294	1.95087e-10	-0.0482118	0.688294	-0.38443	0.000802412	-0.900094	5.56689e-16	-0.152418	0.321892
GAR1	-0.427738	4.07344e-05	-1.06057	6.71763e-24	-0.118331	0.312054	0.391251	0.00080465	0.0818443	0.619734	-0.632832	2.06991e-08
DUS1L	0.245364	0.0065247	0.466794	6.59857e-08	0.297729	0.000922328	0.33642	0.000807094	0.284055	0.00491791	0.22143	0.0250051
C18H11orf98	0.680218	3.6595e-13	0.828937	4.48315e-19	0.751197	1.92158e-15	0.370305	0.000822188	0.299325	0.0060377	0.14872	0.197958
ELFN1	0.469682	0.0265103	-0.36447	0.107054	0.361898	0.132577	0.815831	0.000823796	0.923615	6.50339e-05	-0.834151	0.000284036
PRKCA	-1.11167	1.93327e-22	-1.88593	1.40392e-56	-1.10592	3.14953e-23	-0.427745	0.000827417	-0.433496	0.00116006	-0.774256	2.14358e-09
GGNBP2	-0.289907	2.73789e-08	-0.474794	1.46763e-19	-0.267014	3.91203e-07	0.196136	0.000827417	0.173243	0.0053112	-0.184887	0.00191115
SKA1	-0.325084	1.59105e-05	-0.610883	5.16351e-16	-0.0911489	0.277618	0.281726	0.000834041	0.0477905	0.699595	-0.285799	0.000701534
CAPN1	-1.44017	1.99892e-60	-2.10293	1.90775e-116	-1.07499	2.86177e-36	-0.329404	0.000842786	-0.694589	1.77701e-13	-0.662754	3.39743e-11
PTK2	-0.723271	1.15221e-36	-1.1468	4.36898e-84	-0.508578	7.4396e-20	-0.214182	0.000844118	-0.428875	2.80604e-12	-0.423525	3.7899e-11
PHB	-0.242937	1.87326e-05	-0.319795	1.34942e-08	-0.18286	0.0016412	0.213426	0.000857403	0.153348	0.0247845	-0.0768579	0.293089
SLC4A11	-0.212835	0.0435871	-0.855442	5.51056e-16	-0.131871	0.206527	-0.362334	0.000857403	-0.443299	4.81287e-05	-0.642607	1.45167e-08
SRGAP1	-0.832832	4.84272e-06	-0.535008	0.00348714	-0.553629	0.00443729	0.671008	0.000859449	0.391805	0.11108	0.297824	0.20253
TMX4	-0.529152	0.00533736	-1.10596	2.43591e-08	-0.255844	0.157874	-0.640681	0.000864353	-0.913988	3.19049e-06	-0.576806	0.0136383
NQO2	-0.0834865	0.270151	-0.358259	2.52645e-07	-0.246767	0.000495015	0.256822	0.000868207	0.420102	1.44114e-08	-0.274772	0.000296848
BRWD3	-1.40457	3.90394e-28	-1.74312	6.89702e-39	-0.953087	1.37536e-15	-0.45133	0.000868575	-0.902811	7.33734e-11	-0.338556	0.0452723
JMY	-0.57063	0.0119456	0.378218	0.086976	-1.25908	2.72448e-09	-0.796813	0.000871476	-0.108368	0.772753	0.948848	3.9927e-05
LOC606849	3.51948	5.71365e-18	4.56493	1.29386e-30	2.84194	2.40501e-22	-1.67229	0.000871682	-0.994742	0.000616668	1.04545	0.00017734
LOC610578	1.11905	1.29767e-32	1.37569	3.80309e-49	0.483123	2.36504e-07	-0.37251	0.000878387	0.263419	0.015462	0.256641	0.0116333
MIB1	-1.16874	1.22349e-33	-1.70014	5.54896e-65	-1.08777	9.57086e-31	-0.360873	0.000880951	-0.441849	6.54478e-05	-0.531398	1.62626e-06
NEK6	-0.181486	0.00677193	-0.605042	3.93208e-20	0.0526227	0.483964	0.243447	0.00088161	0.0093383	0.94051	-0.423555	1.53065e-09
EPB41	-0.903758	3.9931e-14	-0.969824	6.86746e-16	-1.01538	3.40185e-18	-0.445641	0.000888556	-0.334016	0.0226604	-0.0660662	0.722351
CREBBP	-0.131623	0.368432	0.675491	1.05613e-07	-0.436217	0.00087903	-0.488533	0.000888556	-0.18394	0.29955	0.807114	8.97937e-10
TNKS	-0.439667	8.83818e-05	-0.304905	0.007106	-0.663752	7.77556e-10	-0.409641	0.000888556	-0.185555	0.212345	0.134762	0.359115
AP3S1	0.51617	2.96007e-10	0.885339	2.55782e-28	0.588747	8.93754e-13	0.31887	0.000894455	0.246293	0.0105797	0.369169	1.69141e-05
KDM1B	-1.25257	1.2382e-23	-1.6026	7.3448e-36	-0.869981	5.97872e-13	-0.460097	0.000898425	-0.842683	4.01826e-10	-0.350032	0.0240505
ANKRD52	-1.46768	1.04181e-14	-1.41409	9.81051e-14	-1.76707	1.94687e-21	-0.709216	0.000901485	-0.409822	0.095526	0.053586	0.866281
PRR5	-0.123928	0.331896	-0.238448	0.0453787	0.255153	0.0348857	0.429379	0.000906101	0.0502981	0.797756	-0.11452	0.465747
RCOR1	-0.617785	0.00129323	-0.469541	0.0149239	-0.749066	3.09542e-05	-0.672084	0.000906622	-0.540802	0.0155356	0.148244	0.588024
RRP36	0.312718	0.000224376	0.46934	1.4346e-08	0.443483	1.34789e-07	0.319935	0.000929116	0.18917	0.0673623	0.156622	0.117034
PXK	-0.772287	4.87431e-15	-0.129074	0.203167	-0.888183	2.45347e-21	-0.347131	0.000933482	-0.231236	0.0725445	0.643213	1.18811e-09
SYNPO	-0.446438	0.000337275	-1.85876	5.45595e-46	-0.261377	0.0383262	-0.453033	0.000935419	-0.638093	1.18747e-06	-1.41232	3.06807e-25
NUDT5	-0.0764262	0.332053	-0.319036	6.97805e-06	-0.0335533	0.695443	0.264296	0.000938835	0.221423	0.00719101	-0.24261	0.00187916
SPINK14	1.04908	0.133767	1.20743	0.0724549	3.2366	1.68931e-14	-2.26887	0.000941835	-4.45639	4.33855e-17	0.158349	0.873885
MYB	-0.908177	8.48737e-07	-0.855895	4.26356e-06	-0.623561	0.00156259	0.668761	0.00094241	0.384145	0.133352	0.0522815	0.869458
IMPDH1	-0.602716	2.11794e-14	-0.483183	9.92092e-10	-0.327086	5.38999e-05	0.300658	0.00094241	0.0250271	0.86297	0.119533	0.236368
LOC106557897	-0.501131	0.015402	-0.267751	0.197468	-0.582368	0.00144464	-0.673018	0.000955692	-0.591781	0.0113288	0.23338	0.396126
SNRNP70	0.0447487	0.564744	0.00423703	0.956704	0.304347	4.76552e-06	0.250635	0.000960371	-0.00896295	0.943158	-0.0405116	0.673731
SF3B4	-0.472781	1.8268e-13	-0.447472	3.88183e-12	-0.2776	2.37269e-05	0.242499	0.000963602	0.0473184	0.653405	0.0253087	0.804083
TRPC4AP	-1.55448	1.74602e-47	-2.88297	2.08198e-104	-0.805252	1.58727e-16	-0.366127	0.000963602	-1.11535	7.66165e-23	-1.32849	1.16366e-19
UPK3A	0.365263	0.651908	1.10693	0.105651	1.9055	0.000264324	-2.34215	0.000964956	-3.88239	5.58579e-10	0.741668	0.384423
LOC106558903	1.0838	6.26737e-06	0.450796	0.0855349	0.230616	0.356459	-0.894981	0.000971693	-0.0418011	0.921557	-0.633001	0.0190997
DDX19A	-1.05214	1.49689e-65	-1.1595	1.65032e-75	-0.872092	9.02269e-46	0.223206	0.000974129	0.0431533	0.691467	-0.107355	0.208133
ACTA2	2.56882	1.80443e-05	2.776	2.78399e-06	0.312156	0.606761	-2.24947	0.000979237	0.00719505	0.994591	0.207179	0.791033
EVX1	1.37361	0.000443768	0.871508	0.0367263	1.13808	0.000259629	-1.41743	0.000980658	-1.1819	0.00105452	-0.502103	0.281599
CYP4A11	-1.19193	1.45283e-21	-1.77063	1.82239e-40	-1.94984	7.0395e-45	0.453712	0.000988776	1.21163	1.4511e-15	-0.578703	0.000161988
SNRPF	0.219335	0.00455425	0.0758534	0.346839	0.23157	0.0029928	0.284702	0.000994315	0.272468	0.00143354	-0.143482	0.113793
COX11	0.00527908	0.985875	0.212835	0.123004	0.464495	0.000666113	0.501872	0.00099722	0.0426568	0.858753	0.207556	0.208825
DUS4L	-0.353077	0.000150056	-1.04742	3.21804e-27	-0.307292	0.0013845	0.338549	0.0010011	0.292764	0.00896927	-0.694341	2.44978e-11
ENOPH1	0.448101	2.36065e-08	0.139988	0.0975121	0.472131	4.84309e-09	0.306798	0.0010011	0.282769	0.00205382	-0.308113	0.000378189
RUNX2	-1.07165	5.85423e-26	-2.24624	2.24448e-90	-1.02226	4.31525e-25	-0.372788	0.00100877	-0.422177	0.000350613	-1.17459	4.62276e-23
TMCC1	0.203255	0.00585429	-0.275172	0.000227714	0.420262	3.49276e-09	0.270332	0.00101007	0.0533248	0.635645	-0.478427	3.40412e-10
TOP3B	-0.0913068	0.295915	-0.210803	0.00899913	0.0675593	0.442352	-0.289518	0.00101007	-0.448384	5.30365e-08	-0.119496	0.228817
TP53INP1	-0.369487	0.0144981	0.236856	0.108675	-1.41856	5.34316e-23	-0.516033	0.00101166	0.533037	0.00249011	0.606343	9.82906e-05
LOC102156711	-0.638734	4.18293e-09	-1.55899	1.09745e-39	-0.179211	0.131052	0.397448	0.00101454	-0.0620747	0.741053	-0.920257	5.67703e-13
TOMM40	0.274548	0.000156821	-0.20349	0.0064268	0.230081	0.00197936	0.271961	0.00101561	0.316428	6.4596e-05	-0.478038	1.73516e-10
SRSF3	0.195927	0.00168244	0.0305404	0.647886	0.280195	5.09166e-06	0.23069	0.00101647	0.146422	0.0492845	-0.165387	0.0158236
FRYL	0.304834	0.061224	1.01161	1.64172e-11	-0.158812	0.357917	-0.576795	0.00102071	-0.113149	0.638744	0.706775	9.68821e-06
WDR74	0.454408	1.07009e-07	0.533735	3.72994e-10	0.471684	6.31904e-08	0.329702	0.00102071	0.312427	0.00128222	0.0793262	0.491683
CARMIL3	5.90958	9.15214e-64	5.72125	6.52384e-60	3.24265	7.18677e-38	-1.5103	0.00102781	1.15663	2.28105e-09	-0.188332	0.426854
LOC106558900	0.352953	0.00395135	0.234536	0.0613235	0.396613	0.00162878	0.457312	0.00104009	0.413652	0.00263455	-0.118417	0.462859
BCAR3	1.42382	2.56376e-15	0.927271	8.7026e-07	0.637448	0.000241767	-0.697767	0.00104085	0.0886093	0.752613	-0.496553	0.0113783
GSDME	2.49339	3.94516e-50	2.31319	2.2164e-42	2.31861	4.50994e-34	0.805403	0.00104134	0.98019	2.15144e-10	-0.180203	0.325685
SKA2	-0.0394637	0.679661	0.0568653	0.505049	-0.00964172	0.929461	0.295671	0.00104596	0.265849	0.00392251	0.096329	0.350555
AASDH	-1.27986	8.86662e-20	-1.62186	2.42686e-27	-1.29588	2.2762e-23	-0.468211	0.00104961	-0.452187	0.0101856	-0.342	0.0812055
ROBO3	0.910112	0.000936811	1.36101	2.67052e-07	1.07041	0.000647984	1.14122	0.00106502	0.98092	0.00161915	0.450899	0.145511
MLXIP	-1.29039	7.54438e-33	-1.96347	4.75135e-70	-1.1855	7.50664e-29	-0.403823	0.0010654	-0.508723	3.2133e-05	-0.673072	2.41146e-08
MMP9	-1.43742	4.00242e-06	-3.05092	1.88486e-22	-0.312717	0.379759	1.16655	0.00107646	0.0418498	0.943923	-1.6135	1.56324e-06
NDRG4	-0.758713	4.73765e-18	-1.55043	1.19236e-60	-0.218188	0.0125549	-0.314432	0.00107809	-0.854958	2.67185e-21	-0.791719	8.75094e-15
NFATC2IP	-0.368411	7.37664e-08	-0.0710278	0.326604	-0.318315	4.76047e-06	0.251803	0.00107809	0.201707	0.0160369	0.297383	6.34037e-05
C5H17orf49	0.498651	4.41575e-06	1.0223	2.30007e-22	0.666324	8.74918e-10	0.412399	0.00108717	0.244726	0.0667569	0.52365	2.65426e-06
SRD5A1	-0.165701	0.102153	-0.2754	0.00530692	0.144315	0.164564	0.347051	0.00108947	0.0370347	0.825651	-0.109698	0.403341
MAPK8IP3	0.8116	1.51478e-23	0.796614	2.82771e-22	0.371931	3.53889e-06	-0.311766	0.00109569	0.127902	0.229761	-0.0149855	0.911746
SSH2	-0.0926569	0.424808	0.11287	0.291127	-0.451797	7.91977e-06	-0.376027	0.00110432	-0.0168868	0.932155	0.205527	0.0871548
CABLES1	-0.663347	0.00250336	-1.37984	2.9129e-09	-0.344588	0.0979254	-0.731882	0.00110782	-1.05064	4.30427e-06	-0.71649	0.00851642
NLRC5	-0.125717	0.270594	0.0228714	0.843509	0.213009	0.0362586	-0.367865	0.0011125	-0.706591	1.41044e-11	0.148589	0.2609
CD38	0.164397	0.343797	-0.555719	0.000791272	0.092205	0.63744	0.587491	0.0011125	0.659683	0.000199362	-0.720116	3.51797e-05
MGAT5	-0.423992	2.48799e-05	-1.73074	2.46097e-62	-0.374351	0.00016889	-0.366792	0.0011125	-0.416432	0.000171526	-1.30675	6.31558e-34
NT5C	0.708432	5.0545e-15	0.965727	3.60951e-27	0.574584	7.205e-10	0.353128	0.0011239	0.486976	6.59096e-07	0.257296	0.0101985
FBL	-0.245813	0.000197274	-0.36524	1.76352e-08	-0.129664	0.0633607	0.243086	0.00113489	0.126937	0.130585	-0.119426	0.132648
ANXA11	-0.376127	7.08237e-12	-0.830233	1.63913e-51	-0.319116	8.27326e-09	0.205665	0.00113796	0.148654	0.0273083	-0.454106	4.07339e-15
PNRC1	-1.18119	3.16709e-47	-1.76974	1.82169e-88	-0.703236	3.44149e-18	0.289466	0.00114112	-0.188486	0.0889464	-0.588547	4.01205e-09
FOXA2	1.77987	4.16434e-31	2.06402	8.40003e-42	1.29861	3.68101e-18	-0.597718	0.00115179	-0.116462	0.617818	0.284149	0.110819
FOXO1	-0.0814351	0.485837	0.0958686	0.374209	-0.347337	0.00148698	0.374022	0.00116195	0.639924	1.78927e-08	0.177304	0.159371
PTGER2	-0.434128	7.49753e-09	-0.395825	1.56171e-07	-0.0898389	0.287454	0.277083	0.00117069	-0.0672064	0.56654	0.0383038	0.741384
IFGGB2	2.60063	1.56825e-28	4.28326	5.40246e-80	2.71881	6.73869e-42	-0.943534	0.00117069	-1.06171	1.50196e-07	1.68262	7.52511e-19
MROH1	-0.273067	0.0004887	-0.935635	5.53277e-32	-0.312674	3.44334e-05	-0.277398	0.00117231	-0.237791	0.00846523	-0.662568	3.12295e-15
MRPL4	0.251657	0.000173063	0.645064	9.88989e-24	0.198134	0.00403855	0.24794	0.00117231	0.301463	3.43484e-05	0.393407	5.64904e-09
GPATCH2L	-0.495542	1.84559e-05	-0.795105	1.79344e-11	-0.548689	5.09075e-07	-0.401416	0.00117251	-0.34827	0.0107567	-0.299563	0.0359817
ZC3H12D	3.28241	5.10532e-26	4.02551	1.14636e-39	1.71489	2.13887e-11	-1.26723	0.00117768	0.300294	0.349188	0.743101	0.00201893
SRSF2	0.139843	0.141352	-0.733168	2.81731e-17	0.262267	0.00390237	0.328681	0.00117884	0.206257	0.0555196	-0.873011	6.05395e-23
BAX	-0.0192855	0.88351	-0.241114	0.0190843	0.0919388	0.423656	0.368388	0.00118476	0.257163	0.0329368	-0.221828	0.0596121
ANGPTL6	0.892924	2.30078e-11	1.29968	3.24504e-23	1.15602	1.97257e-17	0.526302	0.00120811	0.263207	0.117121	0.406753	0.00447366
PTGES	0.317244	0.125499	0.359586	0.0724396	0.268042	0.235303	0.735842	0.00121185	0.785044	0.000371421	0.0423421	0.893948
TIPIN	0.40469	2.944e-08	0.960391	5.40899e-42	0.427563	7.81507e-09	0.419761	1.18164e-07	0.396888	4.39118e-07	0.555702	3.37068e-14
LIMCH1	0.62422	0.00873515	0.416516	0.0876197	-0.495201	0.0968021	0.913519	0.00123105	2.03294	5.00479e-14	-0.207703	0.507017
ADAMTS2	-0.740235	1.2418e-05	-1.78421	4.17987e-20	-0.845152	4.8986e-08	-0.561163	0.00123322	-0.456246	0.0274211	-1.04397	1.50628e-06
RASGRP1	-0.430814	0.0237631	-0.847593	8.7623e-06	-0.740365	2.15814e-05	-0.635442	0.00123517	-0.325892	0.176047	-0.416779	0.0712583
SATB1	-0.576893	3.0504e-13	-0.669109	6.87479e-17	-0.542124	1.5094e-11	0.287955	0.00123857	0.253186	0.00972443	-0.0922154	0.407485
MMP11	0.412795	0.266988	0.439085	0.218243	0.320246	0.314163	-1.16116	0.00123857	-1.06861	0.00234178	0.0262907	0.961644
TM9SF4	-1.48246	1.45417e-45	-1.64221	2.02666e-50	-0.846058	5.25814e-20	-0.334903	0.00124118	-0.971306	6.44294e-18	-0.159747	0.321061
BTBD19	3.0289	2.15387e-41	4.00255	6.96934e-74	2.22957	2.87595e-30	-0.917647	0.00124482	-0.118321	0.682022	0.973653	8.67078e-08
PHF2	0.135184	0.112845	0.868087	5.49722e-31	0.0646931	0.461673	-0.285521	0.00124608	-0.21503	0.0210061	0.732903	4.33001e-21
RPL27A	0.591702	5.68713e-19	0.647488	1.25021e-22	0.555405	9.91462e-17	0.25286	0.00126641	0.289157	0.000105161	0.0557865	0.548005
LOC476107	-0.787558	3.61279e-06	-1.07145	1.29787e-09	-0.501483	0.00602502	0.597805	0.00126814	0.31173	0.199549	-0.283888	0.228361
TRADD	0.125428	0.105582	0.142614	0.0579943	0.222073	0.00297438	0.267461	0.0012697	0.170816	0.0555099	0.0171856	0.885707
LOC102155865	0.125618	0.193898	0.130713	0.158733	0.289537	0.00147535	0.32832	0.00127762	0.164401	0.151659	0.00509533	0.971286
CCNE1	0.396843	0.00170358	0.640077	1.68342e-07	0.378759	0.00379719	0.433125	0.00328512	0.45121	0.00139278	0.243234	0.0942236
KIAA1551	-0.905901	3.37435e-17	-1.71178	3.22662e-55	-0.620754	6.50897e-09	-0.397684	0.00128456	-0.682832	3.04111e-09	-0.805877	4.03586e-12
GDPD5	0.263514	0.30656	0.747866	0.000995468	0.118772	0.62448	-0.798619	0.00129345	-0.653877	0.0103976	0.484352	0.0659183
TAF1D	-0.184535	0.00608565	-0.376897	8.66664e-09	-0.135303	0.0524592	0.238969	0.00130065	0.189737	0.0151653	-0.192362	0.00986655
ZNF527	0.144702	0.747008	0.730742	0.0479287	-0.18398	0.626174	-1.2494	0.00130801	-0.920722	0.0274452	0.58604	0.187276
PRKCE	-0.179758	0.282808	-0.763942	3.00807e-06	-0.390193	0.00676157	-0.513603	0.00132044	-0.303168	0.112162	-0.584184	0.00143375
TGM2	-0.546887	3.07757e-05	-1.59915	4.30324e-33	-0.416472	0.0014429	-0.471871	0.00132044	-0.602285	2.23773e-05	-1.05227	7.25314e-14
APLP2	-1.00692	1.14462e-32	-1.54368	6.62296e-72	-0.577509	6.03228e-12	-0.312643	0.00133404	-0.742052	5.58332e-17	-0.536758	7.86402e-09
SPTLC2	-0.4992	3.54221e-15	-0.673569	1.80263e-26	-0.462477	4.41308e-13	0.236685	0.00133404	0.199962	0.00836869	-0.17437	0.0177215
DDR1	-1.56148	2.37906e-62	-2.75564	4.67693e-164	-1.18616	2.11987e-38	-0.341822	0.00134129	-0.717138	1.16688e-12	-1.19416	7.77183e-29
ERGIC1	0.138986	0.0214693	0.305929	9.60352e-08	0.13977	0.018826	-0.211291	0.0013422	-0.212075	0.00107053	0.166943	0.00963931
COPG2	-1.61244	6.80159e-75	-2.46756	5.71187e-151	-1.35069	6.95409e-53	0.318365	0.00135609	0.0566234	0.715822	-0.855119	6.72468e-17
HHAT	-0.748965	5.15576e-06	-1.4399	9.74669e-16	-0.368651	0.0160956	-0.541842	0.00136208	-0.922156	1.11162e-07	-0.690933	0.000902021
SNU13	0.347625	1.1294e-13	0.741794	6.12491e-59	0.256557	7.10468e-08	0.176055	0.00136548	0.267123	1.24464e-07	0.394169	9.33856e-17
DNLZ	2.11381	2.17502e-19	1.82952	1.18465e-14	2.44502	3.17501e-22	0.994076	0.00137402	0.662872	0.0123004	-0.284287	0.323517
GNAQ	-1.81709	1.40755e-12	-2.38203	8.66263e-18	-1.51165	6.61592e-11	-0.835513	0.00137601	-1.14095	9.98275e-05	-0.564942	0.124467
CTH	-0.274077	0.000617387	-0.761683	8.44078e-22	-0.261065	0.00133956	0.286605	0.00138501	0.273593	0.00295072	-0.487605	8.63817e-09
LOC102152223	0.49692	0.141266	0.66501	0.038879	0.247119	0.428615	-1.08785	0.00138684	-0.838052	0.0141059	0.168089	0.709431
MAL	0.0247202	0.797039	0.0276542	0.744356	0.140224	0.0909328	0.283635	0.00141176	0.168132	0.0788128	0.00293404	0.981422
RPA3	0.394609	4.50706e-05	0.638022	1.33623e-11	0.315549	0.00161264	0.578387	1.7693e-08	0.657447	5.91519e-11	0.243413	0.0244948
ORC6	0.344921	1.44537e-05	0.904495	1.08507e-32	0.279641	0.000749716	0.389818	9.24539e-06	0.455098	8.71434e-08	0.559574	1.27882e-12
2021-09-06	-0.281002	0.000200287	-0.381765	4.15206e-07	-0.392533	2.38518e-07	0.268814	0.00142658	0.380344	5.62716e-06	-0.100762	0.309997
TRNT1	-0.655811	2.47603e-17	-1.34622	9.36302e-62	-0.330326	3.00578e-05	0.281022	0.00143251	-0.0444632	0.740295	-0.690408	2.00722e-15
SYTL1	0.72017	7.24131e-09	0.0659405	0.64613	0.159809	0.236681	-0.458209	0.00143431	0.102152	0.588675	-0.654229	1.01146e-06
PLPP2	-0.0890984	0.475486	-0.185019	0.107356	0.152427	0.208409	0.395253	0.00143431	0.153728	0.312621	-0.0959206	0.532136
NFKBIZ	-0.174816	0.288935	-0.883694	1.22414e-08	-0.714451	7.50952e-07	-0.523345	0.00143431	0.016291	0.955201	-0.708878	2.39808e-05
PTCD2	0.532314	1.88867e-09	0.719148	2.20023e-16	0.489346	7.78884e-08	0.336182	0.00143733	0.379151	0.000118716	0.186834	0.0698917
LOC102156972	-0.0733261	0.444228	0.0757256	0.396215	0.0146198	0.888997	-0.296033	0.00144116	-0.383979	2.08541e-05	0.149052	0.148632
LOC490151	-0.379531	0.0152252	-0.218798	0.164407	-0.353427	0.0192405	-0.530393	0.00144935	-0.556498	0.000995255	0.160733	0.43042
ABHD11	-0.151519	0.173959	-0.373921	0.00041863	-0.196548	0.0820258	0.370435	0.00145275	0.415464	0.000485379	-0.222402	0.078486
PFDN1	-0.0887087	0.436706	-0.114224	0.278043	0.0728138	0.534868	0.364748	0.0014653	0.203225	0.10943	-0.0255151	0.874994
TPI1	-0.192137	0.00445757	-0.367905	1.52351e-08	-0.0372637	0.6378	0.241424	0.0014653	0.0865503	0.346195	-0.175768	0.0174103
PTPRF	-2.22843	4.03076e-77	-3.26784	8.28677e-155	-1.56715	8.79525e-40	-0.444754	0.00146812	-1.10604	1.61566e-18	-1.03941	2.04996e-15
MCF2L	2.28658	7.08117e-10	4.25208	1.26782e-34	1.71757	3.38496e-09	-1.40432	0.00146942	-0.835306	0.0114259	1.96549	1.48165e-12
TWF1	-0.543194	5.25302e-08	-0.539057	5.86536e-08	-0.366871	0.000293477	-0.365851	0.00147148	-0.542174	4.0422e-07	0.00413669	0.979945
ARHGAP1	-0.712273	1.50276e-23	-1.44351	5.2262e-83	-0.553363	1.71578e-15	-0.255664	0.00149101	-0.414574	1.11971e-07	-0.731236	4.14346e-20
KLHL2	0.176006	0.0356996	0.509431	5.85091e-11	0.159456	0.0470877	-0.28223	0.00152604	-0.265679	0.00300939	0.333425	7.49223e-05
GTPBP8	0.0745036	0.546718	-0.118506	0.306204	0.248016	0.0293402	0.387152	0.00153402	0.213639	0.120508	-0.193009	0.151318
HMGCR	-1.55359	1.89592e-82	-2.83219	5.43534e-236	-1.29869	4.99383e-60	-0.294785	0.0015418	-0.549681	4.41023e-10	-1.2786	2.94538e-45
EGF	0.308217	0.13057	0.204944	0.31231	0.188503	0.365136	-0.239116	0.405958	-0.119402	0.69241	-0.103273	0.713813
HOXA1	1.33528	7.63693e-27	1.44596	2.2969e-31	0.841504	1.24324e-10	0.486932	0.00154402	0.98071	3.82197e-14	0.110679	0.508389
MDGA1	1.08186	3.71394e-05	0.869461	0.00126861	-0.0915529	0.758895	-0.938557	0.00154674	0.234853	0.52648	-0.212396	0.538471
PDE5A	2.93726	2.55391e-15	3.68757	2.72195e-24	1.17412	0.000174103	-1.44264	0.0015477	0.320487	0.439549	0.75031	0.0144812
MRPS9	-0.285126	0.000830533	-0.431439	3.00772e-07	-0.0231804	0.827819	0.302654	0.00154976	0.0407081	0.77637	-0.146313	0.163407
C12H6orf203	-0.443886	3.91006e-05	-1.18086	5.90601e-26	-0.357553	0.00137594	0.382691	0.00154976	0.296358	0.026327	-0.736975	1.02606e-09
EGR3	1.369	0.00121452	1.24942	0.00354942	0.711176	0.0522109	-1.47721	0.00155098	-0.819394	0.0630972	-0.119577	0.842894
TMEM40	0.821288	0.000218567	0.877773	6.85581e-05	0.855644	0.000326053	0.850775	0.00155607	0.816419	0.00103996	0.0564855	0.870324
TCEAL4	-0.700652	1.10945e-22	-1.07715	4.87265e-51	-0.642469	4.35685e-19	0.264442	0.00156223	0.206259	0.0185549	-0.3765	1.23003e-06
KPNA4	-0.912212	1.26072e-37	-1.10504	9.12435e-54	-0.841451	6.79742e-32	0.262142	0.00157049	0.191381	0.0327844	-0.192825	0.0231844
CKS1B	0.498743	9.84356e-09	0.874477	7.97722e-25	0.348129	0.000112178	0.323869	0.00158102	0.474483	4.19231e-07	0.375733	3.8073e-05
LMNA	-1.15908	3.43229e-131	-2.01061	0	-0.843644	2.32111e-70	0.176647	0.00160441	-0.13879	0.0183234	-0.851526	4.1053e-64
NPNT	-0.444906	5.05119e-11	-0.574293	1.93934e-17	-0.3804	1.57645e-08	-0.245707	0.00160716	-0.310213	3.64057e-05	-0.129387	0.122302
PSEN2	-1.4046	4.21558e-17	-1.80785	9.82723e-24	-1.02359	2.90844e-09	0.554878	0.0016104	0.173873	0.545066	-0.403253	0.0899906
USP20	-0.206981	0.165064	-0.748854	3.15719e-07	-0.261933	0.0534949	-0.466482	0.00161537	-0.411531	0.00983565	-0.541872	0.000932083
TNFRSF21	-0.0731358	0.18362	-0.0949079	0.0714094	-0.295652	2.22825e-09	-0.179944	0.00161791	0.0425721	0.586472	-0.0217721	0.780944
LOC111090139	-2.37201	5.8964e-05	-2.73646	4.75404e-06	-1.08512	0.106256	2.07924	0.00161976	0.79236	0.374953	-0.364457	0.689859
PPIC	0.173962	0.250014	0.188756	0.191513	0.0119617	0.948003	-0.483237	0.00162745	-0.321237	0.0506606	0.0147935	0.949635
PCNX1	-0.93617	4.6365e-16	-1.42902	2.47273e-34	-0.916191	6.30475e-16	-0.415218	0.00164594	-0.435197	0.00110718	-0.492847	0.000159556
RGS7	-0.729328	0.0776766	-0.70358	0.0850809	-0.463627	0.367939	1.43777	0.00168019	1.17207	0.0287793	0.0257477	0.968721
AKAP17A	0.045956	0.780681	-0.227626	0.116419	0.0518182	0.729402	-0.457497	0.00168942	-0.463359	0.00168183	-0.273582	0.10341
GOLGA1	-0.119655	0.273956	0.0783533	0.457695	-0.412841	1.44643e-05	-0.33834	0.00169172	-0.0451541	0.78972	0.198009	0.0985425
LRRC41	-0.856986	5.98244e-22	-1.38075	2.64582e-50	-0.651239	4.31892e-14	-0.313125	0.00169622	-0.518872	1.09658e-07	-0.523767	3.07771e-07
EXO5	0.624545	3.24059e-13	1.32093	6.35798e-57	0.477968	6.47286e-08	0.322497	0.00169738	0.469073	4.19443e-07	0.696387	2.52249e-16
MAVS	0.266084	0.0364159	0.256499	0.0409607	0.28141	0.0216486	-0.432082	0.00169738	-0.447409	0.000802756	-0.00958443	0.961518
RNASET2	0.541581	0.000153769	0.510855	0.000334722	0.677658	2.29562e-06	0.519996	0.00170152	0.383919	0.0225954	-0.0307258	0.895125
DCTN4	-0.437178	2.27663e-09	-0.239714	0.00126678	-0.368448	3.92626e-07	-0.262942	0.00170559	-0.331672	4.19459e-05	0.197464	0.0187356
MAP3K5	-0.0985291	0.407424	-0.523844	1.08951e-06	-0.428553	2.92063e-05	-0.36598	0.00170627	-0.0359565	0.847203	-0.425315	0.00028428
FLT4	-0.876941	0.00966751	-0.808549	0.0175321	-0.723435	0.0120208	-1.01405	0.00171043	-1.16756	0.0014936	0.0683919	0.909625
TMEM74	0.244404	0.0113187	0.351988	0.000164457	0.357998	0.000166464	0.339493	0.00171043	0.225899	0.046944	0.107585	0.374141
PPCDC	-0.990068	5.27569e-09	-1.49716	2.57855e-16	-0.853708	3.13993e-08	-0.546015	0.00171258	-0.682375	0.000471654	-0.507095	0.0248406
HECTD4	-0.542991	0.000681585	-0.165706	0.316218	-1.04443	1.15239e-11	-0.559278	0.0017162	-0.0578395	0.835091	0.377285	0.0376325
CHDH	0.785133	3.33889e-10	1.81764	8.10898e-53	0.380988	0.00217553	-0.455683	0.00172815	-0.0515381	0.80423	1.03251	5.02981e-18
RFX5	-0.802177	2.1461e-23	-1.07615	2.35064e-38	-0.561697	4.4582e-12	0.283397	0.00173087	0.0429164	0.766453	-0.273974	0.00535456
MIR8858	-2.67164	5.1506e-34	-2.55443	2.52715e-31	-1.68226	3.28847e-14	0.802145	0.00173093	-0.187227	0.598393	0.117204	0.730826
TGFBR1	-0.0529128	0.595477	-0.0608079	0.503737	-0.045923	0.648072	-0.303252	0.0017361	-0.310242	0.00106436	-0.00789508	0.955927
HSD17B7	0.200198	0.0199495	0.13318	0.125007	0.0632493	0.500345	-0.294499	0.00174378	-0.15755	0.132903	-0.0670184	0.561092
TRIM62	-0.993489	3.90087e-22	-1.37257	3.37264e-37	-0.745986	7.59566e-13	0.356437	0.00175037	0.108933	0.514474	-0.379081	0.00301738
ZNFX1	-0.675188	1.80343e-20	-1.11269	5.52559e-51	-0.512871	8.95849e-13	-0.261191	0.00175992	-0.423508	9.543e-08	-0.437497	5.20495e-08
LOC100683760	-1.2333	6.89586e-35	-1.76065	1.48331e-63	-1.11327	1.28787e-30	-0.349287	0.00176262	-0.46931	4.4537e-05	-0.527352	7.85445e-06
[truncated: 17,022 more rows]

## Sheet: AveHostTPM
GeneID	H1-0	H1-8	H1-16	P-0	P-8
[truncated: 18,533 more rows]
